# Supplementary material for: Naïve Inflammatory Proteome Profiles of Glucocorticoid Responsive Polymyalgia Rheumatica and Rheumatic Arthritis Patients—Links to Triggers and Proteomic Manifestations
Source: J Pers Med. 2024 Apr 25;14(5):449. doi: 10.3390/jpm14050449 (PMC11122654; doi:10.3390/jpm14050449)
Supplement: Supplementary file 1 [file jpm-14-00449-s001.zip]

Archive with 1 entries (1 files):
- jpm-2925787-supplementary.xlsx
