# Supplementary material for: Naïve Inflammatory Proteome Profiles of Glucocorticoid Responsive Polymyalgia Rheumatica and Rheumatic Arthritis Patients—Links to Triggers and Proteomic Manifestations
Source: J Pers Med. 2024 Apr 25;14(5):449. doi: 10.3390/jpm14050449 (PMC11122654; doi:10.3390/jpm14050449)
Supplement: Supplementary file 1 [file jpm-14-00449-s001.zip › jpm-2925787-supplementary.xlsx]

## Sheet: Table S1. Clinical data
Table 1: Patient information median (SD)
	PMR Before Treatment	PMR After Treatment	RA	Controls	Unit and Reference value
Population	n=9	n=9	n=14	n=10
Date					DD-MM-YYY
Age	70 (±10)		58 (±15)	52 (±12)	Years
Disease duration					Months
Ultrasound verified synovitis	9
CT abdomen negative	9
Chest X-ray negative	9
CRP	45 (27)	0 (6)	11 (31)		mg/L (<8)
Sedimentation rate	40 (11)	6 (7)	17 (29)		mm (<20)
Hemoglobin	7.8 (0.69)	8.6 (0.65)	8.3 (1)		mmol/L (7.3 - 9.5)
Thrombocytes	303 (121)	286 (62)	385 (140)		x10^9 (165 - 400)
Leucocytes	8.3 (3.74)	9.8 (1.46)	9.9 (1.75)		x10^9 (3.5 - 10.0)
Neutrophils	5.18 (2.43)	7.3 (1.63)	7.03 (1.68)		x10^9/L (2.00 - 7.00)
Lymphocytes	2.59 (0.61)	1.74 (0.51)	2.16 (0.48)		x10^9/L (1.30 - 3.350)
Monocytes	0.59 (0.20)	0.43 (0.05)	0.5 (0.22)		x10^9/L (0.2 - 0.7)
Eosinophilocytes	0.18 (0.07)	0.05 (0.07)	0.12 (0.12)		x10^9/L (<0.50)
Basophilocytes	0.04 (0.02)	0.03 (0.01)	0.05 (0.11)		x10^9/L (<0.10)
Platelets					x10^9/L, (165-400)
IgM-RF, positive	2 (-4)		13 (-1)		Positive (-negative)
ACPA, positive	1 (-5)		14		Positive (-negative)
Basic Phophatase	89 (30)	66 (14)	71 (17)		Unit/L (35-105)
Fibrinogen	14.5 (2.38)	9.1 0(0.8)			μmol/L (5.0 - 12)
Creatinine	70 (16)	73.5 (15)	62 (7)		Unit/L (45-90)
Alaninetransaminase	21 (9)	24 (13)	18 (4)		Unit/L (10-45)
ANA positive	1 (-4)		1 (-11)		Positive (-negative)
Cell Free DNA	472.8 (60)	409.65 (51)*	356.7 (66)	317.3 (32)	ng/mL

## Sheet: Table S2. Regulated proteins
Supplementary Table 1: Quantitative proteome analysis of naïve RA, acute-PMR (PA), active-PMR (PB) compared to controls (CTL)
Gene names	PA: Significant Class A	PA: Significant Class B	PA: -Log(P-value)	PA: Difference	p-value	PA: Difference	Difference %	PB: Significant Class A	PB: Significant Class B	PB: -Log(P-value)	PB: Difference	p-value	PB: Difference	Difference %	RA: Significant Class A	RA: Significant Class B	RA: -Log(P-value)	RA: Difference	p-value	RA: Difference	Difference %	PA: Profile correlation	PB: Profile correlation	RA: Profile correlation	Protein IDs	Majority protein IDs	Protein names	id	Fasta headers	Symbol color	Symbol type	Symbol size	Show label	Only identified by site	Reverse	Potential contaminant	GOBP name	GOMF name	GOCC name	GOBP slim name	GOCC slim name	KEGG name	Pfam	GSEA	Keywords	Corum	GOBP	GOMF	GOCC
A1BG		+	2.7189	0.451454	0.00191028	1.36742	1.36742			2.50566	0.41257	0.00312131	1.33105	1.33105		+	2.68438	0.39513	0.00206833	1.31506	1.31506	-0.31097	0	0.503642	P04217;M0R009	P04217;M0R009	Alpha-1B-glycoprotein	227	sp|P04217|A1BG_HUMAN Alpha-1B-glycoprotein OS=Homo sapiens OX=9606 GN=A1BG PE=1 SV=4;tr|M0R009|M0R009_HUMAN Alpha-1B-glycoprotein (Fragment) OS=Homo sapiens OX=9606 GN=A1BG PE=1 SV=8	Color2 [Red]	1	5							blood microparticle;extracellular membrane-bounded organelle;extracellular organelle;extracellular region;extracellular region part;extracellular space;extracellular vesicular exosome;membrane-bounded organelle;membrane-bounded vesicle;organelle;vesicle		extracellular organelle;extracellular region;extracellular space;organelle;vesicle			BENPORATH_CYCLING_GENES;BENPORATH_PROLIFERATION;CERVERA_SDHB_TARGETS_1_DN;CHENG_IMPRINTED_BY_ESTRADIOL;chr19q;EXTRACELLULAR_REGION;GSE14000_TRANSLATED_RNA_VS_MRNA_DC_DN;MODULE_49;ST_PHOSPHOINOSITIDE_3_KINASE_PATHWAY;TGTTTGY_V$HNF3_Q6;TTCYNRGAA_V$STAT5B_01;V$CDP_02;V$PBX1_01	Alternativesplicing;Completeproteome;Directproteinsequencing;Disulfidebond;Glycoprotein;Immunoglobulindomain;Polymorphism;Proteomicsidentification;Referenceproteome;Repeat;Secreted;Signal				GO:0005576;GO:0005615;GO:0031982;GO:0031988;GO:0043226;GO:0043227;GO:0043230;GO:0044421;GO:0065010;GO:0070062;GO:0072562
A2M			2.06159	-0.413209	0.00867782	0.750951	0.750951			0.900331	-0.241312	0.125797	0.845976	0.845976		+	2.41996	-0.439022	0.00380224	0.737634	0.737634	0.154673	0	-0.296985	P01023;H0YFH1;F8W7L3	P01023	Alpha-2-macroglobulin	180	sp|P01023|A2MG_HUMAN Alpha-2-macroglobulin OS=Homo sapiens OX=9606 GN=A2M PE=1 SV=3	Color2 [Red]	1	5					biological regulation;blood coagulation;blood coagulation, intrinsic pathway;cell activation;cell differentiation;cellular component disassembly;cellular component disassembly at cellular level;cellular component organization;cellular component organization at cellular level;cellular component organization or biogenesis;cellular component organization or biogenesis at cellular level;cellular deve…	binding;calcium-dependent protein binding;chemokine binding;C-X-C chemokine binding;cytokine binding;endopeptidase inhibitor activity;endopeptidase regulator activity;enzyme binding;enzyme inhibitor activity;enzyme regulator activity;growth factor binding;interleukin-1 binding;interleukin-8 binding;peptidase inhibitor activity;peptidase regulator activity;protease binding;protein binding;receptor…	blood microparticle;cell part;cytoplasmic membrane-bounded vesicle lumen;cytoplasmic part;cytoplasmic vesicle part;cytosol;extracellular membrane-bounded organelle;extracellular organelle;extracellular region;extracellular region part;extracellular vesicular exosome;intracellular organelle part;intracellular part;membrane-bounded organelle;membrane-bounded vesicle;membrane-enclosed lumen;organell…	biological regulation;cell activation;cell differentiation;cellular component disassembly;cellular component organization;cellular process;coagulation;developmental process;establishment of localization;exocytosis;extracellular matrix organization;extracellular structure organization;macromolecule metabolic process;metabolic process;multicellular organismal process;primary metabolic process;prote…	cell part;cytosol;extracellular organelle;extracellular region;organelle;vesicle	Complement and coagulation cascades	A2M;A2M_comp;A2M_N;A2M_N_2;A2M_recep;Thiol-ester_cl	ABE_VEGFA_TARGETS;ABRAHAM_ALPC_VS_MULTIPLE_MYELOMA_UP;ACEVEDO_LIVER_TUMOR_VS_NORMAL_ADJACENT_TISSUE_DN;ACEVEDO_NORMAL_TISSUE_ADJACENT_TO_LIVER_TUMOR_UP;ATF2_S_UP.V1_DN;BENPORATH_CYCLING_GENES;BENPORATH_PROLIFERATION;BMI1_DN_MEL18_DN.V1_DN;BOQUEST_STEM_CELL_CULTURED_VS_FRESH_UP;CAIRO_LIVER_DEVELOPMENT_DN;CERVERA_SDHB_TARGETS_2;CHESLER_BRAIN_D6MIT150_QTL_CIS;chr12p13;COLIN_PILOCYTIC_ASTROCYTOMA_VS_…	3D-structure;Baitregion;Completeproteome;Directproteinsequencing;Disulfidebond;Glycoprotein;Isopeptidebond;Polymorphism;Proteaseinhibitor;Proteomicsidentification;Referenceproteome;Secreted;Serineproteaseinhibitor;Signal;Thioesterbond	LRP-1-Alpha-2-M-annexin VI complex	GO:0001775;GO:0001868;GO:0001869;GO:0002576;GO:0002673;GO:0002682;GO:0002683;GO:0002697;GO:0002698;GO:0002920;GO:0002921;GO:0006810;GO:0006887;GO:0007165;GO:0007264;GO:0007596;GO:0007597;GO:0007599;GO:0008152;GO:0009892;GO:0009966;GO:0009987;GO:0010466;GO:0010468;GO:0010605;GO:0010951;GO:0010955;GO:0016043;GO:0016192;GO:0019222;GO:0019538;GO:0022411;GO:0022617;GO:0023051;GO:0030154;GO:0030168;GO:…	GO:0002020;GO:0004857;GO:0004866;GO:0004867;GO:0005102;GO:0005488;GO:0005515;GO:0019838;GO:0019899;GO:0019955;GO:0019956;GO:0019958;GO:0019959;GO:0019966;GO:0030234;GO:0030414;GO:0043120;GO:0048306;GO:0061134;GO:0061135	GO:0005576;GO:0005829;GO:0031093;GO:0031974;GO:0031982;GO:0031983;GO:0031988;GO:0034774;GO:0043226;GO:0043227;GO:0043230;GO:0043233;GO:0044421;GO:0044422;GO:0044424;GO:0044433;GO:0044444;GO:0044446;GO:0044464;GO:0060205;GO:0065010;GO:0070062;GO:0072562
ACTB			0.872889	-1.5234	0.134002	0.347866	0.347866			0.587492	-1.28632	0.258528	0.409995	0.409995			0.144848	-0.353155	0.716395	0.78287	0.78287	0.180011	0	0.0386572	P60709;A0A2R8Y793;G5E9R0;E7EVS6;A0A2R8YGF8;C9JTX5;C9JUM1;C9JZR7;A0A2R8YEA7;Q9BYX7;P0CG38;F8WCH0;A0A2R8YFE2;Q562R1	P60709;A0A2R8Y793	Actin, cytoplasmic 1;Actin, cytoplasmic 1, N-terminally processed	295	sp|P60709|ACTB_HUMAN Actin, cytoplasmic 1 OS=Homo sapiens OX=9606 GN=ACTB PE=1 SV=1;tr|A0A2R8Y793|A0A2R8Y793_HUMAN Actin, cytoplasmic 1 (Fragment) OS=Homo sapiens OX=9606 GN=ACTB PE=1 SV=1	Color2 [Red]	1	5					adherens junction organization;anatomical structure development;anatomical structure homeostasis;ATP-dependent chromatin remodeling;axon guidance;biological adhesion;biological regulation;blood coagulation;cell activation;cell adhesion;cell junction assembly;cell junction organization;cell surface receptor linked signaling pathway;cell-cell adhesion;cell-cell junction organization;cellular compon…	adenyl nucleotide binding;adenyl ribonucleotide binding;ATP binding;binding;cytoskeletal protein binding;enzyme binding;identical protein binding;kinesin binding;nitric-oxide synthase binding;nucleotide binding;protein binding;purine nucleotide binding;purine ribonucleoside triphosphate binding;purine ribonucleotide binding;ribonucleotide binding;structural constituent of cytoskeleton;structural …	adherens junction;anchoring junction;axon;blood microparticle;cell cortex part;cell junction;cell part;cell projection;cell-substrate adherens junction;cell-substrate junction;chromatin;chromosomal part;cortical cytoskeleton;cytoplasm;cytoplasmic part;cytoskeletal part;cytoskeleton;cytosol;extracellular membrane-bounded organelle;extracellular organelle;extracellular region;extracellular region p…	anatomical structure development;biological adhesion;biological regulation;cell activation;cell adhesion;cell junction organization;cellular component assembly;cellular component movement;cellular component organization;cellular metabolic process;cellular process;chromatin modification;chromatin organization;chromosome organization;coagulation;developmental process;establishment of localization;e…	cell part;cell projection;cytoplasm;cytoskeleton;cytosol;extracellular organelle;extracellular region;extracellular space;histone methyltransferase complex;intracellular non-membrane-bounded organelle;intracellular organelle;macromolecular complex;membrane;neuron projection;nucleoplasm;organelle;plasma membrane;protein complex;ribonucleoprotein complex;vesicle	Adherens junction;Arrhythmogenic right ventricular cardiomyopathy (ARVC);Bacterial invasion of epithelial cells;Dilated cardiomyopathy;Focal adhesion;Hypertrophic cardiomyopathy (HCM);Leukocyte transendothelial migration;Pathogenic Escherichia coli infection;Phagosome;Phototransduction - fly;Regulation of actin cytoskeleton;Shigellosis;Tight junction;Vibrio cholerae infection;Viral myocarditis	Actin;Ank;Ank_2	AAANWWTGC_UNKNOWN;AACTGGA,MIR-145;AACTTT_UNKNOWN;ACEVEDO_FGFR1_TARGETS_IN_PROSTATE_CANCER_MODEL_DN;ACEVEDO_LIVER_CANCER_UP;ACEVEDO_METHYLATED_IN_LIVER_CANCER_DN;ATGAAGG,MIR-205;BANDRES_RESPONSE_TO_CARMUSTIN_MGMT_48HR_DN;BASSO_HAIRY_CELL_LEUKEMIA_DN;BENPORATH_MYC_TARGETS_WITH_EBOX;BERENJENO_TRANSFORMED_BY_RHOA_DN;BERENJENO_TRANSFORMED_BY_RHOA_REVERSIBLY_DN;BERENJENO_TRANSFORMED_BY_RHOA_UP;BERTUCCI…	3D-structure;Acetylation;ANKrepeat;ATP-binding;Coiledcoil;Completeproteome;Cytoplasm;Cytoskeleton;Deafness;Directproteinsequencing;Diseasemutation;Dystonia;Mentalretardation;Methylation;Nucleotide-binding;Oxidation;Polymorphism;Proteomicsidentification;Referenceproteome;Repeat;Ublconjugation	BAF complex;Cofilin-actin-CAP1 complex;Emerin architectural complex;Emerin complex 1;Emerin complex 25;Emerin complex 32;Emerin complex 52;Emerin regulatory complex;Emerin-actin-NMI complex;Emerin-actin-NMI-(alphaII)spectrin complex;LARC complex (LCR-associated remodeling complex);NUMAC complex (nucleosomal methylation activator complex);P2X7 receptor signalling complex;p400-associated complex;Pr…	GO:0001775;GO:0001894;GO:0001895;GO:0002376;GO:0002576;GO:0006325;GO:0006338;GO:0006457;GO:0006458;GO:0006810;GO:0006887;GO:0006928;GO:0006935;GO:0006950;GO:0006952;GO:0006955;GO:0006996;GO:0007155;GO:0007165;GO:0007166;GO:0007167;GO:0007169;GO:0007264;GO:0007411;GO:0007596;GO:0007599;GO:0008152;GO:0009605;GO:0009987;GO:0010033;GO:0016043;GO:0016192;GO:0016337;GO:0016568;GO:0019538;GO:0021762;GO:…	GO:0000166;GO:0005198;GO:0005200;GO:0005488;GO:0005515;GO:0005524;GO:0008092;GO:0008134;GO:0017076;GO:0019894;GO:0019899;GO:0030554;GO:0030957;GO:0032553;GO:0032555;GO:0032559;GO:0035639;GO:0042802;GO:0050998	GO:0000123;GO:0000785;GO:0000790;GO:0005576;GO:0005615;GO:0005654;GO:0005737;GO:0005829;GO:0005856;GO:0005886;GO:0005912;GO:0005924;GO:0005925;GO:0014069;GO:0016020;GO:0030054;GO:0030055;GO:0030424;GO:0030529;GO:0030863;GO:0031982;GO:0031988;GO:0032991;GO:0034708;GO:0035097;GO:0035267;GO:0042995;GO:0043005;GO:0043189;GO:0043226;GO:0043227;GO:0043228;GO:0043229;GO:0043230;GO:0043232;GO:0043234;GO:…
AFM			0.419039	-0.184542	0.381032	0.879928	0.879928			0.228274	0.14274	0.591189	1.104	1.104			0.026139	0.0130898	0.941588	1.00911	1.00911	-0.123669	0	-0.259694	P43652	P43652	Afamin	288	sp|P43652|AFAM_HUMAN Afamin OS=Homo sapiens OX=9606 GN=AFM PE=1 SV=1	Color2 [Red]	1	5					establishment of localization;transport;vitamin transport	binding;vitamin binding;vitamin E binding	blood microparticle;extracellular membrane-bounded organelle;extracellular organelle;extracellular region;extracellular region part;extracellular space;extracellular vesicular exosome;membrane-bounded organelle;membrane-bounded vesicle;organelle;vesicle	establishment of localization;transport;vitamin transport	extracellular organelle;extracellular region;extracellular space;organelle;vesicle		Serum_albumin	ACEVEDO_LIVER_TUMOR_VS_NORMAL_ADJACENT_TISSUE_DN;ACEVEDO_NORMAL_TISSUE_ADJACENT_TO_LIVER_TUMOR_UP;BLALOCK_ALZHEIMERS_DISEASE_UP;CAIRO_HEPATOBLASTOMA_CLASSES_DN;CAIRO_LIVER_DEVELOPMENT_DN;CAR_HPX;CAR_IGFBP1;CHIANG_LIVER_CANCER_SUBCLASS_PROLIFERATION_DN;chr4q11;EXTRACELLULAR_REGION;FLECHNER_BIOPSY_KIDNEY_TRANSPLANT_REJECTED_VS_OK_DN;GSE13411_NAIVE_VS_MEMORY_BCELL_DN;GSE13411_NAIVE_VS_SWITCHED_MEMOR…	Completeproteome;Directproteinsequencing;Disulfidebond;Glycoprotein;Polymorphism;Referenceproteome;Repeat;Secreted;Signal;Transport		GO:0006810;GO:0051180;GO:0051234	GO:0005488;GO:0008431;GO:0019842	GO:0005576;GO:0005615;GO:0031982;GO:0031988;GO:0043226;GO:0043227;GO:0043230;GO:0044421;GO:0065010;GO:0070062;GO:0072562
AGT			1.17362	-0.529681	0.0670479	0.692708	0.692708			0.202414	-0.126314	0.62746	0.916169	0.916169	+	+	3.03753	-0.731551	0.000917218	0.602256	0.602256	0.259728	0	-0.333733	P01019	P01019	Angiotensinogen;Angiotensin-1;Angiotensin-2;Angiotensin-3;Angiotensin-4;Angiotensin 1-9;Angiotensin 1-7;Angiotensin 1-5;Angiotensin 1-4	179	sp|P01019|ANGT_HUMAN Angiotensinogen OS=Homo sapiens OX=9606 GN=AGT PE=1 SV=1	Color2 [Red]	1	5					activation of NF-kappaB-inducing kinase activity;activation of phospholipase C activity;activation of phospholipase C activity by G-protein coupled receptor protein signaling pathway coupled to IP3 second messenger;activation of protein kinase activity;aging;anatomical structure development;anatomical structure morphogenesis;angiotensin maturation;angiotensin mediated vasoconstriction involved in…	angiotensin receptor binding;binding;channel regulator activity;endopeptidase inhibitor activity;endopeptidase regulator activity;enzyme activator activity;enzyme inhibitor activity;enzyme regulator activity;G-protein-coupled receptor binding;growth factor activity;hormone activity;peptidase inhibitor activity;peptidase regulator activity;protein binding;receptor binding;serine-type endopeptidase…	blood microparticle;cell part;cytoplasm;extracellular membrane-bounded organelle;extracellular organelle;extracellular region;extracellular region part;extracellular space;extracellular vesicular exosome;intracellular part;membrane-bounded organelle;membrane-bounded vesicle;organelle;vesicle	aging;anatomical structure development;anatomical structure morphogenesis;behavior;biological adhesion;biological regulation;cell activation;cell adhesion;cell communication;cell development;cell differentiation;cell growth;cell proliferation;cell-cell signaling;cellular component organization;cellular homeostasis;cellular ion homeostasis;cellular lipid metabolic process;cellular metabolic proces…	cell part;cytoplasm;extracellular organelle;extracellular region;extracellular space;organelle;vesicle	Hypertrophic cardiomyopathy (HCM);Renin-angiotensin system;Vascular smooth muscle contraction	Serpin	ACEVEDO_LIVER_CANCER_DN;ACEVEDO_NORMAL_TISSUE_ADJACENT_TO_LIVER_TUMOR_DN;BIOCARTA_ACE2_PATHWAY;BIOCARTA_AT1R_PATHWAY;BIOCARTA_BIOPEPTIDES_PATHWAY;BIOCARTA_CARDIACEGF_PATHWAY;BIOCARTA_NFAT_PATHWAY;BURTON_ADIPOGENESIS_5;BURTON_ADIPOGENESIS_PEAK_AT_24HR;CAHOY_ASTROCYTIC;CAIRO_LIVER_DEVELOPMENT_DN;CAR_HPX;CELL_CELL_SIGNALING;CELL_FRACTION;CELL_SURFACE_RECEPTOR_LINKED_SIGNAL_TRANSDUCTION_GO_0007166;ch…	3D-structure;Completeproteome;Directproteinsequencing;Diseasemutation;Disulfidebond;Glycoprotein;Polymorphism;Referenceproteome;Secreted;Signal;Vasoactive;Vasoconstrictor		GO:0000165;GO:0001543;GO:0001558;GO:0001568;GO:0001658;GO:0001763;GO:0001775;GO:0001817;GO:0001819;GO:0001822;GO:0001885;GO:0001932;GO:0001934;GO:0001974;GO:0001990;GO:0001998;GO:0001999;GO:0002003;GO:0002009;GO:0002016;GO:0002018;GO:0002019;GO:0002028;GO:0002034;GO:0002064;GO:0003008;GO:0003012;GO:0003013;GO:0003014;GO:0003018;GO:0003044;GO:0003051;GO:0003071;GO:0003072;GO:0003073;GO:0003081;GO:…	GO:0001664;GO:0004857;GO:0004866;GO:0004867;GO:0005102;GO:0005179;GO:0005488;GO:0005515;GO:0008047;GO:0008083;GO:0016176;GO:0016247;GO:0017080;GO:0030234;GO:0030414;GO:0031701;GO:0031702;GO:0031703;GO:0061134;GO:0061135	GO:0005576;GO:0005615;GO:0005737;GO:0031982;GO:0031988;GO:0043226;GO:0043227;GO:0043230;GO:0044421;GO:0044424;GO:0044464;GO:0065010;GO:0070062;GO:0072562
AHSG		+	2.66734	-0.45787	0.00215112	0.72806	0.72806			1.41636	-0.344763	0.0383388	0.787437	0.787437		+	2.70223	-0.515426	0.00198505	0.699586	0.699586	0.221619	0	-0.48672	C9JV77;P02765	C9JV77;P02765	Alpha-2-HS-glycoprotein;Alpha-2-HS-glycoprotein chain A;Alpha-2-HS-glycoprotein chain B	105	tr|C9JV77|C9JV77_HUMAN Alpha-2-HS-glycoprotein OS=Homo sapiens OX=9606 GN=AHSG PE=1 SV=1;sp|P02765|FETUA_HUMAN Alpha-2-HS-glycoprotein OS=Homo sapiens OX=9606 GN=AHSG PE=1 SV=2	Color2 [Red]	1	5					acute inflammatory response;acute-phase response;anatomical structure development;biological regulation;cellular component organization;cellular component organization or biogenesis;cellular membrane organization;cellular process;defense response;developmental process;endocytosis;establishment of localization;inflammatory response;membrane invagination;membrane organization;multicellular organism…	cysteine-type endopeptidase inhibitor activity;endopeptidase inhibitor activity;endopeptidase regulator activity;enzyme inhibitor activity;enzyme regulator activity;kinase inhibitor activity;kinase regulator activity;peptidase inhibitor activity;peptidase regulator activity	blood microparticle;extracellular membrane-bounded organelle;extracellular organelle;extracellular region;extracellular region part;extracellular space;extracellular vesicular exosome;membrane-bounded organelle;membrane-bounded vesicle;organelle;vesicle	anatomical structure development;biological regulation;cellular component organization;cellular membrane organization;cellular process;developmental process;endocytosis;establishment of localization;membrane invagination;membrane organization;multicellular organismal process;regulation of transport;response to stimulus;response to stress;transport;vesicle-mediated transport	extracellular organelle;extracellular region;extracellular space;organelle;vesicle		Cystatin	ABBUD_LIF_SIGNALING_1_UP;ACUTE_INFLAMMATORY_RESPONSE;ANATOMICAL_STRUCTURE_DEVELOPMENT;BOCHKIS_FOXA2_TARGETS;BONE_REMODELING;BRUINS_UVC_RESPONSE_VIA_TP53_GROUP_A;CAIRO_LIVER_DEVELOPMENT_DN;CAR_IGFBP1;chr3q27;DANG_BOUND_BY_MYC;DEFENSE_RESPONSE;ESTABLISHMENT_OF_LOCALIZATION;FERNANDEZ_BOUND_BY_MYC;GNF2_HPN;GNF2_HPX;GNF2_LCAT;GNF2_TST;GSE12845_IGD_NEG_BLOOD_VS_PRE_GC_TONSIL_BCELL_UP;GSE12845_IGD_POS_B…	Completeproteome;Directproteinsequencing;Disulfidebond;Glycoprotein;Mineralbalance;Phosphoprotein;Polymorphism;Proteomicsidentification;Referenceproteome;Repeat;Secreted;Signal		GO:0001501;GO:0001503;GO:0002526;GO:0006810;GO:0006897;GO:0006907;GO:0006950;GO:0006952;GO:0006953;GO:0006954;GO:0009611;GO:0009892;GO:0009966;GO:0009968;GO:0009987;GO:0010324;GO:0010563;GO:0010646;GO:0010648;GO:0016043;GO:0016044;GO:0016192;GO:0019220;GO:0019222;GO:0023051;GO:0023057;GO:0030100;GO:0030278;GO:0030279;GO:0030500;GO:0030502;GO:0031323;GO:0031324;GO:0031347;GO:0032101;GO:0032501;GO:…	GO:0004857;GO:0004866;GO:0004869;GO:0019207;GO:0019210;GO:0030234;GO:0030414;GO:0061134;GO:0061135	GO:0005576;GO:0005615;GO:0031982;GO:0031988;GO:0043226;GO:0043227;GO:0043230;GO:0044421;GO:0065010;GO:0070062;GO:0072562
ALB			0.343727	-0.0766152	0.453183	0.94828	0.94828			0.346171	0.0667858	0.450639	1.04738	1.04738			1.11295	-0.16093	0.0770987	0.894448	0.894448	-0.0545837	0	-0.347032	P02768;A0A0C4DGB6;B7WNR0;H0YA55;D6RHD5;A0A087WWT3;C9JKR2;H7C013	P02768;A0A0C4DGB6;B7WNR0;H0YA55;D6RHD5;A0A087WWT3;C9JKR2	Serum albumin	217	sp|P02768|ALBU_HUMAN Serum albumin OS=Homo sapiens OX=9606 GN=ALB PE=1 SV=2;tr|A0A0C4DGB6|A0A0C4DGB6_HUMAN Serum albumin OS=Homo sapiens OX=9606 GN=ALB PE=1 SV=1;tr|B7WNR0|B7WNR0_HUMAN Serum albumin OS=Homo sapiens OX=9606 GN=ALB PE=1 SV=1;tr|H0YA55|H0YA55	Color2 [Red]	1	5					anatomical structure homeostasis;anion transport;behavior;bile acid and bile salt transport;bile acid metabolic process;biological regulation;blood coagulation;carboxylic acid metabolic process;carboxylic acid transport;cell activation;cell communication;cell killing;cellular component organization;cellular component organization or biogenesis;cellular ketone metabolic process;cellular macromolec…	antioxidant activity;binding;carboxylic acid binding;cation binding;chaperone binding;cofactor binding;copper ion binding;DNA binding;drug binding;fatty acid binding;ion binding;lipid binding;metal ion binding;monocarboxylic acid binding;nucleic acid binding;protein binding;pyridoxal phosphate binding;toxin binding;transition metal ion binding;vitamin B6 binding;vitamin binding;zinc ion binding	basement membrane;blood microparticle;cell part;cytoplasmic membrane-bounded vesicle lumen;cytoplasmic part;cytoplasmic vesicle part;extracellular matrix part;extracellular membrane-bounded organelle;extracellular organelle;extracellular region;extracellular region part;extracellular space;extracellular vesicular exosome;intracellular membrane-bounded organelle;intracellular organelle;intracellul…	behavior;biological regulation;cell activation;cell communication;cell killing;cellular component organization;cellular ketone metabolic process;cellular membrane organization;cellular metabolic process;cellular process;coagulation;endocytosis;establishment of localization;exocytosis;homeostatic process;interspecies interaction between organisms;ion transport;killing of cells of other organism;li…	cell part;extracellular organelle;extracellular region;extracellular space;intracellular membrane-bounded organelle;intracellular organelle;macromolecular complex;nucleus;organelle;protein complex;vesicle		Serum_albumin	ACEVEDO_FGFR1_TARGETS_IN_PROSTATE_CANCER_MODEL_UP;ANTIGEN_BINDING;APOPTOSIS_GO;BROWNE_HCMV_INFECTION_30MIN_UP;CAGNYGKNAAA_UNKNOWN;CASORELLI_ACUTE_PROMYELOCYTIC_LEUKEMIA_DN;CELL_DEVELOPMENT;CELLULAR_LOCALIZATION;CELLULAR_RESPONSE_TO_EXTRACELLULAR_STIMULUS;CELLULAR_RESPONSE_TO_NUTRIENT_LEVELS;CELLULAR_RESPONSE_TO_STIMULUS;CELLULAR_RESPONSE_TO_STRESS;chr4q13;COFACTOR_BINDING;DANG_REGULATED_BY_MYC_DN…	3D-structure;Alternativesplicing;Cleavageonpairofbasicresidues;Completeproteome;Copper;Directproteinsequencing;Diseasemutation;Disulfidebond;Glycation;Glycoprotein;Lipid-binding;Metal-binding;Phosphoprotein;Polymorphism;Proteomicsidentification;Referenceproteome;Repeat;Secreted;Signal;Zinc		GO:0001775;GO:0001894;GO:0001895;GO:0001897;GO:0001906;GO:0001907;GO:0002576;GO:0006082;GO:0006629;GO:0006810;GO:0006811;GO:0006820;GO:0006887;GO:0006897;GO:0006898;GO:0006950;GO:0007154;GO:0007584;GO:0007596;GO:0007599;GO:0007610;GO:0007622;GO:0007623;GO:0008152;GO:0008202;GO:0008206;GO:0009267;GO:0009605;GO:0009987;GO:0009991;GO:0010033;GO:0010035;GO:0010038;GO:0010324;GO:0010941;GO:0015711;GO:…	GO:0003676;GO:0003677;GO:0005488;GO:0005504;GO:0005507;GO:0005515;GO:0008144;GO:0008270;GO:0008289;GO:0015643;GO:0016209;GO:0019842;GO:0030170;GO:0031406;GO:0033293;GO:0043167;GO:0043169;GO:0046872;GO:0046914;GO:0048037;GO:0051087;GO:0070279	GO:0005576;GO:0005604;GO:0005615;GO:0005634;GO:0031093;GO:0031974;GO:0031982;GO:0031983;GO:0031988;GO:0032991;GO:0034774;GO:0043226;GO:0043227;GO:0043229;GO:0043230;GO:0043231;GO:0043233;GO:0043234;GO:0044420;GO:0044421;GO:0044422;GO:0044424;GO:0044433;GO:0044444;GO:0044446;GO:0044464;GO:0060205;GO:0065010;GO:0070062;GO:0072562
AMBP			0.550843	-0.231747	0.281292	0.851603	0.851603			1.12656	-0.411639	0.0747204	0.751769	0.751769			0.452041	-0.17229	0.35315	0.887433	0.887433	-0.00415545	0	-0.113639	P02760;S4R471;S4R3Y4	P02760;S4R471;S4R3Y4	Protein AMBP;Alpha-1-microglobulin;Inter-alpha-trypsin inhibitor light chain;Trypstatin	214	sp|P02760|AMBP_HUMAN Protein AMBP OS=Homo sapiens OX=9606 GN=AMBP PE=1 SV=1;tr|S4R471|S4R471_HUMAN Protein AMBP (Fragment) OS=Homo sapiens OX=9606 GN=AMBP PE=1 SV=1;tr|S4R3Y4|S4R3Y4_HUMAN Protein AMBP OS=Homo sapiens OX=9606 GN=AMBP PE=1 SV=1	Color2 [Red]	1	5					biological adhesion;biological regulation;catabolic process;cell adhesion;cellular catabolic process;cellular component organization;cellular component organization or biogenesis;cellular macromolecule metabolic process;cellular membrane organization;cellular metabolic process;cellular nitrogen compound catabolic process;cellular nitrogen compound metabolic process;cellular process;cellular prote…	binding;calcium channel inhibitor activity;calcium channel regulator activity;calcium oxalate binding;cation binding;channel inhibitor activity;channel regulator activity;endopeptidase inhibitor activity;endopeptidase regulator activity;enzyme inhibitor activity;enzyme regulator activity;heme binding;identical protein binding;IgA binding;immunoglobulin binding;ion binding;ion channel inhibitor ac…	blood microparticle;cell part;cell surface;extracellular membrane-bounded organelle;extracellular organelle;extracellular region;extracellular region part;extracellular space;extracellular vesicular exosome;intracellular membrane-bounded organelle;intracellular organelle;intracellular part;membrane;membrane-bounded organelle;membrane-bounded vesicle;organelle;plasma membrane;vesicle	biological adhesion;biological regulation;catabolic process;cell adhesion;cellular component organization;cellular membrane organization;cellular metabolic process;cellular nitrogen compound metabolic process;cellular process;cofactor metabolic process;endocytosis;establishment of localization;heterocycle metabolic process;macromolecule metabolic process;macromolecule modification;membrane invagi…	cell part;cell surface;extracellular organelle;extracellular region;extracellular space;intracellular membrane-bounded organelle;intracellular organelle;membrane;organelle;plasma membrane;vesicle		Kunitz_BPTI;Lipocalin	ACEVEDO_LIVER_CANCER_DN;BOCHKIS_FOXA2_TARGETS;CAIRO_LIVER_DEVELOPMENT_DN;CAR_HPX;chr9q32;CYCLIN_D1_UP.V1_DN;ENZYME_INHIBITOR_ACTIVITY;ENZYME_REGULATOR_ACTIVITY;GNF2_CEBPA;GNF2_GSTM1;GNF2_HPN;GNF2_HPX;GNF2_LCAT;GNF2_TST;GSE11864_CSF1_VS_CSF1_IFNG_IN_MAC_DN;GSE13306_TREG_RA_VS_TCONV_RA_UP;GSE1432_1H_VS_24H_IFNG_MICROGLIA_DN;GSE17721_POLYIC_VS_PAM3CSK4_2H_BMDM_DN;GSE22886_NEUTROPHIL_VS_MONOCYTE_UP;G…	3D-structure;Chromophore;Cleavageonpairofbasicresidues;Completeproteome;Directproteinsequencing;Disulfidebond;Glycoprotein;Host-virusinteraction;Proteaseinhibitor;Proteomicsidentification;Referenceproteome;Repeat;Secreted;Serineproteaseinhibitor;Signal		GO:0002682;GO:0002683;GO:0006464;GO:0006778;GO:0006787;GO:0006807;GO:0006810;GO:0006897;GO:0006898;GO:0007155;GO:0007565;GO:0008152;GO:0009056;GO:0009057;GO:0009966;GO:0009968;GO:0009987;GO:0010324;GO:0010466;GO:0010627;GO:0010646;GO:0010648;GO:0010741;GO:0010951;GO:0016032;GO:0016043;GO:0016044;GO:0016192;GO:0018298;GO:0019222;GO:0019538;GO:0022414;GO:0022610;GO:0023051;GO:0023057;GO:0030163;GO:…	GO:0004857;GO:0004866;GO:0004867;GO:0005246;GO:0005488;GO:0005506;GO:0005515;GO:0008200;GO:0016247;GO:0016248;GO:0019855;GO:0019862;GO:0019865;GO:0020037;GO:0030234;GO:0030414;GO:0032403;GO:0042802;GO:0042803;GO:0043167;GO:0043169;GO:0046872;GO:0046904;GO:0046906;GO:0046914;GO:0046983;GO:0061134;GO:0061135	GO:0005576;GO:0005615;GO:0005886;GO:0009986;GO:0016020;GO:0031982;GO:0031988;GO:0043226;GO:0043227;GO:0043229;GO:0043230;GO:0043231;GO:0044421;GO:0044424;GO:0044464;GO:0065010;GO:0070062;GO:0072562
APCS			0.217707	-0.118817	0.605749	0.920942	0.920942			0.110503	-0.070515	0.775349	0.952298	0.952298			0.615423	-0.215859	0.242425	0.861033	0.861033	0.245635	0	-0.182237	P02743	P02743	Serum amyloid P-component;Serum amyloid P-component(1-203)	206	sp|P02743|SAMP_HUMAN Serum amyloid P-component OS=Homo sapiens OX=9606 GN=APCS PE=1 SV=2	Color2 [Red]	1	5					acute inflammatory response;acute-phase response;biological regulation;cellular component assembly;cellular component assembly at cellular level;cellular component organization;cellular component organization at cellular level;cellular component organization or biogenesis;cellular component organization or biogenesis at cellular level;cellular macromolecular complex assembly;cellular macromolecul…	binding;calcium ion binding;carbohydrate binding;cation binding;complement binding;complement component C1q binding;ion binding;metal ion binding;opsonin binding;protein binding;unfolded protein binding;virion binding	blood microparticle;cell part;extracellular membrane-bounded organelle;extracellular organelle;extracellular region;extracellular region part;extracellular space;extracellular vesicular exosome;intracellular membrane-bounded organelle;intracellular organelle;intracellular part;macromolecular complex;membrane-bounded organelle;membrane-bounded vesicle;nucleus;organelle;protein complex;vesicle	biological regulation;cellular component assembly;cellular component organization;cellular macromolecular complex assembly;cellular metabolic process;cellular process;immune system process;macromolecular complex assembly;macromolecule metabolic process;metabolic process;primary metabolic process;protein complex assembly;protein folding;protein metabolic process;response to stimulus;response to st…	cell part;extracellular organelle;extracellular region;extracellular space;intracellular membrane-bounded organelle;intracellular organelle;macromolecular complex;nucleus;organelle;protein complex;vesicle		Pentaxin	ACEVEDO_LIVER_CANCER_WITH_H3K27ME3_DN;ACUTE_INFLAMMATORY_RESPONSE;BRUINS_UVC_RESPONSE_VIA_TP53_GROUP_A;CAIRO_HEPATOBLASTOMA_CLASSES_DN;CAIRO_HEPATOBLASTOMA_POOR_SURVIVAL;CAR_HPX;CAR_IGFBP1;CELLULAR_COMPONENT_ASSEMBLY;CELLULAR_MACROMOLECULE_METABOLIC_PROCESS;CELLULAR_PROTEIN_METABOLIC_PROCESS;CHEN_LIVER_METABOLISM_QTL_CIS;chr1q21;DEFENSE_RESPONSE;EXTRACELLULAR_REGION;EXTRACELLULAR_REGION_PART;EXTR…	3D-structure;Amyloid;Calcium;Completeproteome;Directproteinsequencing;Disulfidebond;Glycoprotein;Lectin;Metal-binding;Polymorphism;Referenceproteome;Secreted;Signal		GO:0002376;GO:0002526;GO:0002673;GO:0002674;GO:0002682;GO:0002761;GO:0002762;GO:0006457;GO:0006461;GO:0006950;GO:0006952;GO:0006953;GO:0006954;GO:0006955;GO:0008152;GO:0009611;GO:0009987;GO:0016043;GO:0019538;GO:0022607;GO:0031347;GO:0031348;GO:0032101;GO:0032102;GO:0034621;GO:0034622;GO:0040012;GO:0043170;GO:0043623;GO:0043900;GO:0043903;GO:0043933;GO:0044237;GO:0044238;GO:0044260;GO:0044267;GO:…	GO:0001846;GO:0001848;GO:0001849;GO:0005488;GO:0005509;GO:0005515;GO:0030246;GO:0043167;GO:0043169;GO:0046790;GO:0046872;GO:0051082	GO:0005576;GO:0005615;GO:0005634;GO:0031982;GO:0031988;GO:0032991;GO:0043226;GO:0043227;GO:0043229;GO:0043230;GO:0043231;GO:0043234;GO:0044421;GO:0044424;GO:0044464;GO:0065010;GO:0070062;GO:0072562
APOA1			0.633497	0.149007	0.232543	1.10881	1.10881			2.43506	0.44557	0.0036723	1.36185	1.36185			0.898996	0.195168	0.126184	1.14486	1.14486	-0.481775	0	0.151778	P02647;F8W696	P02647;F8W696	Apolipoprotein A-I;Proapolipoprotein A-I;Truncated apolipoprotein A-I	201	sp|P02647|APOA1_HUMAN Apolipoprotein A-I OS=Homo sapiens OX=9606 GN=APOA1 PE=1 SV=1;tr|F8W696|F8W696_HUMAN Apolipoprotein A-I OS=Homo sapiens OX=9606 GN=APOA1 PE=1 SV=1	Color2 [Red]	1	5					adrenal gland development;alcohol metabolic process;amine metabolic process;anatomical structure development;anatomical structure morphogenesis;axon regeneration;axonogenesis;biological regulation;biosynthetic process;blood coagulation;blood vessel endothelial cell migration;C21-steroid hormone metabolic process;cell activation;cell migration;cell motility;cell part morphogenesis;cell projection …	alcohol binding;amine binding;apolipoprotein A-I receptor binding;apolipoprotein receptor binding;beta-amyloid binding;binding;cation binding;chemorepellent activity;cholesterol binding;cholesterol transporter activity;enzyme activator activity;enzyme binding;enzyme inhibitor activity;enzyme regulator activity;high-density lipoprotein particle binding;high-density lipoprotein particle receptor bi…	blood microparticle;cell part;cell surface;chylomicron;cytoplasmic membrane-bounded vesicle;cytoplasmic membrane-bounded vesicle lumen;cytoplasmic part;cytoplasmic vesicle;cytoplasmic vesicle part;cytosol;discoidal high-density lipoprotein particle;early endosome;endocytic vesicle;endocytic vesicle lumen;endoplasmic reticulum lumen;endoplasmic reticulum part;endosome;extracellular membrane-bounde…	alcohol metabolic process;amine metabolic process;anatomical structure development;anatomical structure morphogenesis;biological regulation;biosynthetic process;cell activation;cell motility;cell proliferation;cellular component assembly;cellular component morphogenesis;cellular component movement;cellular component organization;cellular lipid metabolic process;cellular membrane organization;cell…	cell part;cell surface;cytoplasmic membrane-bounded vesicle;cytosol;endosome;extracellular organelle;extracellular region;extracellular space;intracellular membrane-bounded organelle;intracellular organelle;macromolecular complex;membrane;nucleus;organelle;plasma membrane;vesicle	African trypanosomiasis;Fat digestion and absorption;PPAR signaling pathway;Vitamin digestion and absorption	Apolipoprotein	ACEVEDO_LIVER_CANCER_DN;BIOCARTA_PPARA_PATHWAY;BIOSYNTHETIC_PROCESS;CADWELL_ATG16L1_TARGETS_UP;CAR_HPX;CAR_IGFBP1;CDC42_PROTEIN_SIGNAL_TRANSDUCTION;CELL_SURFACE_RECEPTOR_LINKED_SIGNAL_TRANSDUCTION_GO_0007166;CELLULAR_LIPID_METABOLIC_PROCESS;CELLULAR_LOCALIZATION;CELLULAR_MACROMOLECULE_METABOLIC_PROCESS;CELLULAR_PROTEIN_METABOLIC_PROCESS;CERVERA_SDHB_TARGETS_2;CHEMICAL_HOMEOSTASIS;chr11q23;CYCLIN_…	3D-structure;Amyloid;Amyloidosis;Atherosclerosis;Cholesterolmetabolism;Completeproteome;Directproteinsequencing;Diseasemutation;Glycation;Glycoprotein;HDL;Lipidmetabolism;Lipidtransport;Lipoprotein;Neuropathy;Oxidation;Palmitate;Phosphoprotein;Polymorphism;Proteomicsidentification;Referenceproteome;Repeat;Secreted;Signal;Steroidmetabolism;Sterolmetabolism;Transport		GO:0001523;GO:0001775;GO:0001817;GO:0001818;GO:0001932;GO:0001935;GO:0001959;GO:0001960;GO:0002576;GO:0002682;GO:0002697;GO:0002700;GO:0002718;GO:0002739;GO:0002740;GO:0006066;GO:0006464;GO:0006576;GO:0006629;GO:0006644;GO:0006650;GO:0006656;GO:0006694;GO:0006695;GO:0006720;GO:0006721;GO:0006807;GO:0006810;GO:0006869;GO:0006887;GO:0006897;GO:0006898;GO:0006928;GO:0006935;GO:0006950;GO:0007162;GO:…	GO:0001540;GO:0004857;GO:0005102;GO:0005215;GO:0005319;GO:0005488;GO:0005496;GO:0005515;GO:0005543;GO:0005548;GO:0008035;GO:0008047;GO:0008289;GO:0015248;GO:0015485;GO:0017127;GO:0019899;GO:0022892;GO:0030234;GO:0031210;GO:0032934;GO:0034190;GO:0034191;GO:0042802;GO:0043167;GO:0043169;GO:0043176;GO:0043178;GO:0045499;GO:0050997;GO:0055102;GO:0060228;GO:0070325;GO:0070653;GO:0071813;GO:0071814	GO:0005576;GO:0005615;GO:0005634;GO:0005768;GO:0005769;GO:0005788;GO:0005829;GO:0005886;GO:0009986;GO:0016020;GO:0016023;GO:0030139;GO:0031410;GO:0031974;GO:0031982;GO:0031983;GO:0031988;GO:0032991;GO:0032994;GO:0034358;GO:0034361;GO:0034364;GO:0034365;GO:0034366;GO:0034385;GO:0034774;GO:0042627;GO:0043226;GO:0043227;GO:0043229;GO:0043230;GO:0043231;GO:0043233;GO:0044421;GO:0044422;GO:0044424;GO:…
APOA2			2.6008	0.391076	0.00250728	1.31137	1.31137			3.13356	0.55133	0.00073525	1.46544	1.46544	+	+	3.53168	0.569106	0.000293983	1.4836	1.4836	-0.482876	0	0.409049	V9GYM3;P02652;V9GYE3;V9GYG9;V9GYC1;V9GYS1	V9GYM3;P02652;V9GYE3;V9GYG9	Apolipoprotein A-II;Proapolipoprotein A-II;Truncated apolipoprotein A-II	203	tr|V9GYM3|V9GYM3_HUMAN Apolipoprotein A-II OS=Homo sapiens OX=9606 GN=APOA2 PE=1 SV=1;sp|P02652|APOA2_HUMAN Apolipoprotein A-II OS=Homo sapiens OX=9606 GN=APOA2 PE=1 SV=1;tr|V9GYE3|V9GYE3_HUMAN Apolipoprotein A-II OS=Homo sapiens OX=9606 GN=APOA2 PE=1 SV=1	Color2 [Red]	1	5					acute inflammatory response;acylglycerol catabolic process;acylglycerol metabolic process;alcohol metabolic process;amine metabolic process;anatomical structure morphogenesis;biological regulation;biosynthetic process;catabolic process;cellular amine metabolic process;cellular biogenic amine metabolic process;cellular biosynthetic process;cellular catabolic process;cellular component assembly;cel…	alcohol binding;amine binding;apolipoprotein receptor binding;binding;cation binding;cholesterol binding;cholesterol transporter activity;enzyme activator activity;enzyme inhibitor activity;enzyme regulator activity;high-density lipoprotein particle binding;high-density lipoprotein particle receptor binding;identical protein binding;ion binding;lipase inhibitor activity;lipid binding;lipid transp…	blood microparticle;cell part;chylomicron;cytoplasmic part;cytosol;early endosome;endoplasmic reticulum lumen;endoplasmic reticulum part;endosome;extracellular membrane-bounded organelle;extracellular organelle;extracellular region;extracellular region part;extracellular vesicular exosome;high-density lipoprotein particle;intracellular membrane-bounded organelle;intracellular organelle;intracellu…	alcohol metabolic process;amine metabolic process;anatomical structure morphogenesis;biological regulation;biosynthetic process;catabolic process;cellular component assembly;cellular component organization;cellular lipid metabolic process;cellular metabolic process;cellular nitrogen compound metabolic process;cellular process;detection of stimulus;developmental process;establishment of localizati…	cell part;cytosol;endosome;extracellular organelle;extracellular region;intracellular membrane-bounded organelle;intracellular organelle;macromolecular complex;organelle;vesicle	PPAR signaling pathway	ApoA-II	ACEVEDO_LIVER_CANCER_DN;BENPORATH_NANOG_TARGETS;BIOCARTA_PPARA_PATHWAY;BIOSYNTHETIC_PROCESS;CAGGTG_V$E12_Q6;CELLULAR_BIOSYNTHETIC_PROCESS;CELLULAR_LOCALIZATION;CELLULAR_MACROMOLECULE_METABOLIC_PROCESS;CELLULAR_PROTEIN_METABOLIC_PROCESS;CHEMICAL_HOMEOSTASIS;CHEN_LIVER_METABOLISM_QTL_CIS;chr1q21;CYCLIN_D1_KE_.V1_UP;CYTOKINE_BIOSYNTHETIC_PROCESS;CYTOKINE_METABOLIC_PROCESS;CYTOKINE_PRODUCTION;CYTOKIN…	3D-structure;Cleavageonpairofbasicresidues;Completeproteome;Directproteinsequencing;Disulfidebond;Glycoprotein;HDL;Host-virusinteraction;Lipidtransport;Oxidation;Phosphoprotein;Proteomicsidentification;Pyrrolidonecarboxylicacid;Referenceproteome;Secreted;Signal;Transport		GO:0001523;GO:0001817;GO:0002526;GO:0002682;GO:0002697;GO:0002700;GO:0002718;GO:0002739;GO:0002740;GO:0006066;GO:0006457;GO:0006464;GO:0006576;GO:0006629;GO:0006638;GO:0006639;GO:0006641;GO:0006644;GO:0006650;GO:0006656;GO:0006662;GO:0006720;GO:0006721;GO:0006807;GO:0006810;GO:0006869;GO:0006950;GO:0006952;GO:0006954;GO:0007165;GO:0007602;GO:0007603;GO:0008152;GO:0008202;GO:0008203;GO:0008610;GO:…	GO:0004857;GO:0005102;GO:0005215;GO:0005319;GO:0005488;GO:0005496;GO:0005515;GO:0005543;GO:0008035;GO:0008047;GO:0008289;GO:0015248;GO:0015485;GO:0017127;GO:0022892;GO:0030234;GO:0031210;GO:0032934;GO:0034190;GO:0042802;GO:0042803;GO:0043167;GO:0043169;GO:0043176;GO:0043178;GO:0046982;GO:0046983;GO:0050997;GO:0055102;GO:0060228;GO:0070325;GO:0070653;GO:0071813;GO:0071814	GO:0005576;GO:0005768;GO:0005769;GO:0005788;GO:0005829;GO:0031974;GO:0031982;GO:0031988;GO:0032991;GO:0032994;GO:0034358;GO:0034361;GO:0034364;GO:0034366;GO:0034385;GO:0042627;GO:0043226;GO:0043227;GO:0043229;GO:0043230;GO:0043231;GO:0043233;GO:0044421;GO:0044422;GO:0044424;GO:0044432;GO:0044444;GO:0044446;GO:0044464;GO:0065010;GO:0070013;GO:0070062;GO:0072562
APOA4			0.297292	-0.118366	0.504323	0.92123	0.92123			0.985718	0.288732	0.103343	1.22157	1.22157			0.421663	-0.124002	0.378736	0.917638	0.917638	-0.0433586	0	-0.215893	P06727	P06727	Apolipoprotein A-IV	242	sp|P06727|APOA4_HUMAN Apolipoprotein A-IV OS=Homo sapiens OX=9606 GN=APOA4 PE=1 SV=3	Color2 [Red]	1	5					alcohol metabolic process;amine metabolic process;anatomical structure morphogenesis;biological adhesion;biological regulation;biosynthetic process;catabolic process;cell adhesion;cell part morphogenesis;cell projection morphogenesis;cell projection organization;cell-cell adhesion;cellular amine metabolic process;cellular biogenic amine metabolic process;cellular catabolic process;cellular compon…	alcohol binding;amine binding;antioxidant activity;binding;cation binding;cholesterol binding;cholesterol transporter activity;copper ion binding;enzyme activator activity;enzyme regulator activity;identical protein binding;ion binding;lipid binding;lipid transporter activity;metal ion binding;phosphatidylcholine binding;phosphatidylcholine-sterol O-acyltransferase activator activity;phospholipid…	blood microparticle;cell part;chylomicron;cytoplasmic part;cytosol;early endosome;endoplasmic reticulum lumen;endoplasmic reticulum part;endosome;extracellular membrane-bounded organelle;extracellular organelle;extracellular region;extracellular region part;extracellular space;extracellular vesicular exosome;high-density lipoprotein particle;intracellular membrane-bounded organelle;intracellular …	alcohol metabolic process;amine metabolic process;anatomical structure morphogenesis;biological adhesion;biological regulation;biosynthetic process;catabolic process;cell adhesion;cellular component assembly;cellular component morphogenesis;cellular component organization;cellular lipid metabolic process;cellular metabolic process;cellular nitrogen compound metabolic process;cellular process;dete…	cell part;cytosol;endosome;extracellular organelle;extracellular region;extracellular space;intracellular membrane-bounded organelle;intracellular organelle;macromolecular complex;organelle;vesicle		Apolipoprotein	ACEVEDO_NORMAL_TISSUE_ADJACENT_TO_LIVER_TUMOR_DN;ANTIOXIDANT_ACTIVITY;BAUS_TFF2_TARGETS_UP;BRCA1_DN.V1_DN;BRUINS_UVC_RESPONSE_VIA_TP53_GROUP_A;CADWELL_ATG16L1_TARGETS_UP;CATABOLIC_PROCESS;CATION_BINDING;CELL_CELL_ADHESION;CELLULAR_CATABOLIC_PROCESS;CELLULAR_COMPONENT_ASSEMBLY;CELLULAR_MACROMOLECULE_METABOLIC_PROCESS;CELLULAR_PROTEIN_METABOLIC_PROCESS;CHEMICAL_HOMEOSTASIS;chr11q23;COPPER_ION_BINDI…	3D-structure;Chylomicron;Completeproteome;HDL;Lipidtransport;Phosphoprotein;Polymorphism;Referenceproteome;Repeat;Secreted;Signal;Transport		GO:0000302;GO:0000303;GO:0000305;GO:0001523;GO:0002227;GO:0002251;GO:0002376;GO:0002385;GO:0006066;GO:0006576;GO:0006629;GO:0006644;GO:0006650;GO:0006694;GO:0006695;GO:0006720;GO:0006721;GO:0006801;GO:0006807;GO:0006810;GO:0006869;GO:0006950;GO:0006952;GO:0006955;GO:0006979;GO:0006982;GO:0007155;GO:0007159;GO:0007165;GO:0007602;GO:0007603;GO:0008152;GO:0008202;GO:0008203;GO:0008610;GO:0009056;GO:…	GO:0005215;GO:0005319;GO:0005488;GO:0005496;GO:0005507;GO:0005515;GO:0005543;GO:0008047;GO:0008289;GO:0015248;GO:0015485;GO:0016209;GO:0017127;GO:0022892;GO:0030234;GO:0031210;GO:0032934;GO:0042802;GO:0042803;GO:0043167;GO:0043169;GO:0043176;GO:0043178;GO:0046872;GO:0046914;GO:0046983;GO:0050997;GO:0060228	GO:0005576;GO:0005615;GO:0005768;GO:0005769;GO:0005788;GO:0005829;GO:0031974;GO:0031982;GO:0031988;GO:0032991;GO:0032994;GO:0034358;GO:0034361;GO:0034364;GO:0034385;GO:0042627;GO:0043226;GO:0043227;GO:0043229;GO:0043230;GO:0043231;GO:0043233;GO:0044421;GO:0044422;GO:0044424;GO:0044432;GO:0044444;GO:0044446;GO:0044464;GO:0065010;GO:0070013;GO:0070062;GO:0072562
APOB			1.65861	-0.293716	0.0219479	0.815798	0.815798			0.778481	-0.224581	0.16654	0.855844	0.855844		+	2.39675	-0.470355	0.00401101	0.721787	0.721787	-0.106297	0	-0.549276	P04114;A8MUN2	P04114	Apolipoprotein B-100;Apolipoprotein B-48	225	sp|P04114|APOB_HUMAN Apolipoprotein B-100 OS=Homo sapiens OX=9606 GN=APOB PE=1 SV=2	Color2 [Red]	1	5					acylglycerol catabolic process;acylglycerol metabolic process;alcohol metabolic process;anatomical structure development;anatomical structure morphogenesis;artery morphogenesis;biological regulation;biosynthetic process;blood coagulation;blood vessel morphogenesis;catabolic process;cell migration;cell motility;cellular biosynthetic process;cellular catabolic process;cellular component assembly;ce…	binding;carbohydrate binding;cholesterol transporter activity;enzyme binding;glycosaminoglycan binding;heparin binding;lipase binding;lipid binding;lipid transporter activity;lipoprotein particle receptor binding;low-density lipoprotein particle receptor binding;pattern binding;phospholipid binding;polysaccharide binding;protein binding;receptor binding;sterol transporter activity;substrate-speci…	actin cytoskeleton;cell body;cell part;chylomicron;chylomicron remnant;clathrin coated vesicle membrane;clathrin-coated endocytic vesicle membrane;coated vesicle membrane;cytoplasm;cytoplasmic membrane-bounded vesicle lumen;cytoplasmic part;cytoplasmic vesicle membrane;cytoplasmic vesicle part;cytoskeleton;cytosol;early endosome;endocytic vesicle lumen;endocytic vesicle membrane;endoplasmic retic…	alcohol metabolic process;anatomical structure development;anatomical structure morphogenesis;biological regulation;biosynthetic process;catabolic process;cell motility;cellular component assembly;cellular component movement;cellular component organization;cellular lipid metabolic process;cellular membrane organization;cellular metabolic process;cellular process;coagulation;detection of stimulus;…	cell body;cell part;cytoplasm;cytoskeleton;cytosol;endosome;extracellular organelle;extracellular region;extracellular space;Golgi apparatus;intracellular membrane-bounded organelle;intracellular non-membrane-bounded organelle;intracellular organelle;macromolecular complex;membrane;neuronal cell body;organelle;plasma membrane;vesicle	Fat digestion and absorption;Vitamin digestion and absorption	ApoB100_C;DUF1081;DUF1943;Vitellogenin_N	ACEVEDO_LIVER_CANCER_DN;ACEVEDO_METHYLATED_IN_LIVER_CANCER_DN;BENPORATH_NANOG_TARGETS;CAIRO_LIVER_DEVELOPMENT_DN;CAR_HPX;CAR_IGFBP1;CELL_FRACTION;chr2p24;CTIP_DN.V1_UP;ESC_J1_UP_LATE.V1_UP;ESC_V6.5_UP_LATE.V1_UP;GAGCCAG,MIR-149;GSE10325_MYELOID_VS_LUPUS_MYELOID_UP;GSE17721_0.5H_VS_4H_GARDIQUIMOD_BMDM_UP;GSE17721_CPG_VS_GARDIQUIMOD_1H_BMDM_UP;GSE17721_CTRL_VS_PAM3CSK4_2H_BMDM_UP;GSE17721_PAM3CSK4_…	Acetylation;Atherosclerosis;Cholesterolmetabolism;Chylomicron;Completeproteome;Cytoplasm;Directproteinsequencing;Diseasemutation;Disulfidebond;Glycoprotein;Heparin-binding;LDL;Lipidmetabolism;Lipidtransport;Lipoprotein;Palmitate;Phosphoprotein;Polymorphism;Proteomicsidentification;Referenceproteome;RNAediting;Secreted;Signal;Steroidmetabolism;Sterolmetabolism;Transport;VLDL		GO:0001523;GO:0001701;GO:0002237;GO:0002376;GO:0006066;GO:0006629;GO:0006638;GO:0006639;GO:0006641;GO:0006642;GO:0006662;GO:0006720;GO:0006721;GO:0006810;GO:0006869;GO:0006897;GO:0006898;GO:0006928;GO:0007165;GO:0007276;GO:0007283;GO:0007399;GO:0007596;GO:0007599;GO:0007602;GO:0007603;GO:0008152;GO:0008202;GO:0008203;GO:0009056;GO:0009057;GO:0009058;GO:0009059;GO:0009314;GO:0009416;GO:0009566;GO:…	GO:0001871;GO:0005102;GO:0005215;GO:0005319;GO:0005488;GO:0005515;GO:0005539;GO:0005543;GO:0008201;GO:0008289;GO:0015248;GO:0017127;GO:0019899;GO:0022892;GO:0030246;GO:0030247;GO:0035473;GO:0050750;GO:0070325	GO:0005576;GO:0005615;GO:0005737;GO:0005768;GO:0005769;GO:0005788;GO:0005789;GO:0005794;GO:0005829;GO:0005856;GO:0005886;GO:0010008;GO:0012506;GO:0015629;GO:0016020;GO:0030659;GO:0030662;GO:0030665;GO:0030666;GO:0030669;GO:0031090;GO:0031904;GO:0031974;GO:0031982;GO:0031983;GO:0031988;GO:0032991;GO:0032994;GO:0034358;GO:0034359;GO:0034360;GO:0034361;GO:0034362;GO:0034363;GO:0034385;GO:0042627;GO:…
APOC1			0.475521	-0.160837	0.334564	0.894506	0.894506			0.0885495	0.0378086	0.81555	1.02655	1.02655			1.33419	-0.220374	0.0463248	0.858343	0.858343	-0.156973	0	-0.277075	K7ERI9;P02654;K7EKP1;K7EJI9;K7ELM9;K7EPF9	K7ERI9;P02654;K7EKP1;K7EJI9;K7ELM9;K7EPF9	Apolipoprotein C-I;Truncated apolipoprotein C-I	157	tr|K7ERI9|K7ERI9_HUMAN Apolipoprotein C-I (Fragment) OS=Homo sapiens OX=9606 GN=APOC1 PE=1 SV=1;sp|P02654|APOC1_HUMAN Apolipoprotein C-I OS=Homo sapiens OX=9606 GN=APOC1 PE=1 SV=1;tr|K7EKP1|K7EKP1_HUMAN Apolipoprotein C-I (Fragment) OS=Homo sapiens OX=9606	Color2 [Red]	1	5					acylglycerol metabolic process;alcohol metabolic process;biological regulation;cellular component assembly;cellular component organization;cellular component organization or biogenesis;cellular lipid metabolic process;cellular macromolecule metabolic process;cellular metabolic process;cellular process;cholesterol efflux;cholesterol metabolic process;cholesterol transport;chylomicron remnant clear…	alcohol binding;amine binding;binding;carboxylic acid binding;cation binding;enzyme activator activity;enzyme inhibitor activity;enzyme regulator activity;fatty acid binding;ion binding;lipase inhibitor activity;lipid binding;monocarboxylic acid binding;phosphatidylcholine binding;phosphatidylcholine-sterol O-acyltransferase activator activity;phospholipase inhibitor activity;phospholipid binding…	cell part;chylomicron;cytoplasmic part;endoplasmic reticulum;extracellular membrane-bounded organelle;extracellular organelle;extracellular region;extracellular region part;extracellular vesicular exosome;high-density lipoprotein particle;intracellular membrane-bounded organelle;intracellular organelle;intracellular part;macromolecular complex;membrane-bounded organelle;membrane-bounded vesicle;o…	alcohol metabolic process;biological regulation;cellular component assembly;cellular component organization;cellular lipid metabolic process;cellular metabolic process;cellular process;establishment of localization;glycerol ether metabolic process;lipid metabolic process;lipid transport;macromolecular complex assembly;macromolecule metabolic process;metabolic process;multicellular organismal proc…	cell part;endoplasmic reticulum;extracellular organelle;extracellular region;intracellular membrane-bounded organelle;intracellular organelle;macromolecular complex;organelle;vesicle		ApoC-I	ADDYA_ERYTHROID_DIFFERENTIATION_BY_HEMIN;AFFAR_YY1_TARGETS_DN;APPEL_IMATINIB_RESPONSE;BLALOCK_ALZHEIMERS_DISEASE_INCIPIENT_UP;BLALOCK_ALZHEIMERS_DISEASE_UP;BOCHKIS_FOXA2_TARGETS;BOQUEST_STEM_CELL_CULTURED_VS_FRESH_UP;BURTON_ADIPOGENESIS_6;CAR_HPX;CASORELLI_ACUTE_PROMYELOCYTIC_LEUKEMIA_DN;chr19q13;CYCLIN_D1_KE_.V1_UP;CYTOPLASM;CYTOPLASMIC_PART;DELYS_THYROID_CANCER_UP;DODD_NASOPHARYNGEAL_CARCINOMA_…	3D-structure;Completeproteome;Directproteinsequencing;Lipidtransport;Polymorphism;Proteomicsidentification;Referenceproteome;Secreted;Signal;Transport;VLDL		GO:0006066;GO:0006629;GO:0006638;GO:0006639;GO:0006641;GO:0006662;GO:0006810;GO:0006869;GO:0008152;GO:0008202;GO:0008203;GO:0009889;GO:0009890;GO:0009892;GO:0009893;GO:0009894;GO:0009895;GO:0009987;GO:0010565;GO:0010872;GO:0010873;GO:0010899;GO:0010900;GO:0010915;GO:0010916;GO:0010984;GO:0010985;GO:0015914;GO:0015918;GO:0016043;GO:0016125;GO:0018904;GO:0019216;GO:0019217;GO:0019218;GO:0019222;GO:…	GO:0004857;GO:0004859;GO:0005488;GO:0005504;GO:0005543;GO:0008047;GO:0008289;GO:0030234;GO:0031210;GO:0031406;GO:0033293;GO:0043167;GO:0043169;GO:0043176;GO:0043178;GO:0050997;GO:0055102;GO:0060228	GO:0005576;GO:0005783;GO:0031982;GO:0031988;GO:0032991;GO:0032994;GO:0034358;GO:0034361;GO:0034364;GO:0034385;GO:0042627;GO:0043226;GO:0043227;GO:0043229;GO:0043230;GO:0043231;GO:0044421;GO:0044424;GO:0044444;GO:0044464;GO:0065010;GO:0070062
APOC2;APOC4-APOC2			0.722867	-0.295915	0.189292	0.814555	0.814555			0.176554	-0.10222	0.665957	0.931598	0.931598			1.16721	-0.305615	0.0680435	0.809098	0.809098	-0.122205	0	-0.311627	A0A024R0T9;K7ER74;P02655;Q6P163;V9GYJ8	A0A024R0T9;K7ER74;P02655;Q6P163;V9GYJ8	Apolipoprotein C-II;Proapolipoprotein C-II	0	tr|A0A024R0T9|A0A024R0T9_HUMAN Apolipoprotein C-II isoform 1 OS=Homo sapiens OX=9606 GN=APOC4-APOC2 PE=1 SV=1;tr|K7ER74|K7ER74_HUMAN APOC4-APOC2 readthrough (NMD candidate) OS=Homo sapiens OX=9606 GN=APOC4-APOC2 PE=1 SV=1;sp|P02655|APOC2_HUMAN Apolipoprote	Color2 [Red]	1	5					biological regulation;catabolic process;cellular component organization;cellular component organization or biogenesis;cellular lipid metabolic process;cellular macromolecule metabolic process;cellular metabolic process;cellular process;cellular response to stimulus;chemical homeostasis;cholesterol efflux;cholesterol homeostasis;cholesterol transport;chylomicron remnant clearance;chylomicron remod…	binding;enzyme activator activity;enzyme binding;enzyme inhibitor activity;enzyme regulator activity;identical protein binding;lipase activator activity;lipase inhibitor activity;lipid binding;lipoprotein lipase activator activity;phospholipase activator activity;phospholipase binding;protein binding;protein dimerization activity;protein homodimerization activity	cell part;chylomicron;cytoplasmic part;early endosome;endosome;extracellular membrane-bounded organelle;extracellular organelle;extracellular region;extracellular region part;extracellular space;extracellular vesicular exosome;high-density lipoprotein particle;intermediate-density lipoprotein particle;intracellular membrane-bounded organelle;intracellular organelle;intracellular part;low-density …	biological regulation;catabolic process;cellular component organization;cellular lipid metabolic process;cellular metabolic process;cellular process;detection of stimulus;establishment of localization;homeostatic process;lipid metabolic process;lipid transport;macromolecule metabolic process;metabolic process;multicellular organismal process;primary metabolic process;regulation of transport;respo…	cell part;endosome;extracellular organelle;extracellular region;extracellular space;intracellular membrane-bounded organelle;intracellular organelle;macromolecular complex;organelle;vesicle		APOC4;Apo-CII	AKT_UP_MTOR_DN.V1_UP;BAUS_TFF2_TARGETS_UP;BRIDEAU_IMPRINTED_GENES;CADWELL_ATG16L1_TARGETS_UP;CARBOXYLESTERASE_ACTIVITY;CELLULAR_LIPID_METABOLIC_PROCESS;chr19q13;DELYS_THYROID_CANCER_UP;ENZYME_ACTIVATOR_ACTIVITY;ENZYME_BINDING;ENZYME_REGULATOR_ACTIVITY;ESC_J1_UP_LATE.V1_UP;ESC_V6.5_UP_LATE.V1_UP;GNF2_CEBPA;GNF2_GSTM1;GNF2_HPN;GNF2_HPX;GNF2_LCAT;GNF2_TST;GRADE_COLON_CANCER_UP;GSE11864_UNTREATED_VS_…	3D-structure;Chylomicron;Completeproteome;Directproteinsequencing;Diseasemutation;Glycoprotein;HDL;Hyperlipidemia;LDL;Lipiddegradation;Lipidmetabolism;Lipidtransport;Lipoprotein;Polymorphism;Proteomicsidentification;Referenceproteome;Secreted;Sialicacid;Signal;Transport;VLDL		GO:0001523;GO:0006629;GO:0006720;GO:0006721;GO:0006810;GO:0006869;GO:0007165;GO:0007602;GO:0007603;GO:0008152;GO:0009056;GO:0009314;GO:0009416;GO:0009581;GO:0009582;GO:0009583;GO:0009584;GO:0009605;GO:0009628;GO:0009889;GO:0009891;GO:0009892;GO:0009893;GO:0009894;GO:0009896;GO:0009987;GO:0010517;GO:0010518;GO:0010565;GO:0010896;GO:0010898;GO:0010901;GO:0010902;GO:0010915;GO:0010916;GO:0010984;GO:…	GO:0004857;GO:0005488;GO:0005515;GO:0008047;GO:0008289;GO:0016004;GO:0019899;GO:0030234;GO:0042802;GO:0042803;GO:0043274;GO:0046983;GO:0055102;GO:0060229;GO:0060230	GO:0005576;GO:0005615;GO:0005768;GO:0005769;GO:0031982;GO:0031988;GO:0032991;GO:0032994;GO:0034358;GO:0034361;GO:0034362;GO:0034363;GO:0034364;GO:0034366;GO:0034385;GO:0042627;GO:0043226;GO:0043227;GO:0043229;GO:0043230;GO:0043231;GO:0044421;GO:0044424;GO:0044444;GO:0044464;GO:0065010;GO:0070062
APOC3			1.25992	-0.631645	0.0549643	0.64544	0.64544			0.398798	-0.306929	0.39921	0.808361	0.808361		+	2.09682	-0.882219	0.00800169	0.542532	0.542532	0.0917605	0	-0.377457	B0YIW2;P02656	B0YIW2;P02656	Apolipoprotein C-III	93	tr|B0YIW2|B0YIW2_HUMAN Apolipoprotein C-III OS=Homo sapiens OX=9606 GN=APOC3 PE=1 SV=1;sp|P02656|APOC3_HUMAN Apolipoprotein C-III OS=Homo sapiens OX=9606 GN=APOC3 PE=1 SV=1	Color2 [Red]	1	5					acylglycerol catabolic process;acylglycerol metabolic process;alcohol metabolic process;biological regulation;carbohydrate homeostasis;catabolic process;cell surface receptor linked signaling pathway;cellular catabolic process;cellular chemical homeostasis;cellular component assembly;cellular component organization;cellular component organization or biogenesis;cellular glucose homeostasis;cellula…	binding;cholesterol binding;enzyme inhibitor activity;enzyme regulator activity;high-density lipoprotein particle receptor binding;lipase inhibitor activity;lipid binding;lipoprotein particle receptor binding;phospholipid binding;protein binding;receptor binding;steroid binding;sterol binding	cell part;chylomicron;cytoplasmic part;early endosome;endosome;extracellular membrane-bounded organelle;extracellular organelle;extracellular region;extracellular region part;extracellular space;extracellular vesicular exosome;high-density lipoprotein particle;intermediate-density lipoprotein particle;intracellular membrane-bounded organelle;intracellular organelle;intracellular part;macromolecul…	alcohol metabolic process;biological regulation;catabolic process;cellular component assembly;cellular component organization;cellular homeostasis;cellular lipid metabolic process;cellular metabolic process;cellular process;detection of stimulus;establishment of localization;glycerol ether metabolic process;homeostatic process;lipid metabolic process;lipid transport;macromolecular complex assembl…	cell part;endosome;extracellular organelle;extracellular region;extracellular space;intracellular membrane-bounded organelle;intracellular organelle;macromolecular complex;organelle;vesicle	PPAR signaling pathway	Apo-CIII	CDC42_PROTEIN_SIGNAL_TRANSDUCTION;CELL_SURFACE_RECEPTOR_LINKED_SIGNAL_TRANSDUCTION_GO_0007166;CELLULAR_LIPID_METABOLIC_PROCESS;chr11q23;ESTABLISHMENT_OF_LOCALIZATION;FEVR_CTNNB1_TARGETS_UP;G_PROTEIN_COUPLED_RECEPTOR_PROTEIN_SIGNALING_PATHWAY;GCM_BNIP1;GCM_CDH5;GCM_DPF2;GCM_FANCC;GCM_HMGA2;GCM_MYCL1;GCM_PTPRU;GCM_RING1;GCM_SMARCD1;GCM_SUPT4H1;GCM_TEC;GNF2_CEBPA;GNF2_GSTM1;GNF2_HPN;GNF2_HPX;GNF2_LC…	3D-structure;Chylomicron;Completeproteome;Directproteinsequencing;Diseasemutation;Glycoprotein;Lipiddegradation;Lipidmetabolism;Lipidtransport;Lipoprotein;Polymorphism;Proteomicsidentification;Referenceproteome;Secreted;Sialicacid;Signal;Transport;VLDL		GO:0001523;GO:0001678;GO:0006066;GO:0006629;GO:0006638;GO:0006639;GO:0006641;GO:0006642;GO:0006662;GO:0006720;GO:0006721;GO:0006810;GO:0006869;GO:0006950;GO:0006952;GO:0006954;GO:0007165;GO:0007166;GO:0007186;GO:0007584;GO:0007602;GO:0007603;GO:0008152;GO:0008202;GO:0008203;GO:0009056;GO:0009314;GO:0009416;GO:0009581;GO:0009582;GO:0009583;GO:0009584;GO:0009605;GO:0009611;GO:0009628;GO:0009719;GO:…	GO:0004857;GO:0005102;GO:0005488;GO:0005496;GO:0005515;GO:0005543;GO:0008289;GO:0015485;GO:0030234;GO:0032934;GO:0055102;GO:0070325;GO:0070653	GO:0005576;GO:0005615;GO:0005768;GO:0005769;GO:0031982;GO:0031988;GO:0032991;GO:0032994;GO:0034358;GO:0034361;GO:0034363;GO:0034364;GO:0034366;GO:0034385;GO:0042627;GO:0043226;GO:0043227;GO:0043229;GO:0043230;GO:0043231;GO:0044421;GO:0044424;GO:0044444;GO:0044464;GO:0065010;GO:0070062
APOD			0.266009	-0.161295	0.54199	0.894222	0.894222			0.877487	0.398512	0.132591	1.31815	1.31815			0.513965	-0.244812	0.306221	0.843926	0.843926	-0.392127	0	-0.135242	C9JF17;P05090;C9JX71;F8WBT9	C9JF17;P05090;C9JX71	Apolipoprotein D	104	tr|C9JF17|C9JF17_HUMAN Apolipoprotein D (Fragment) OS=Homo sapiens OX=9606 GN=APOD PE=1 SV=1;sp|P05090|APOD_HUMAN Apolipoprotein D OS=Homo sapiens OX=9606 GN=APOD PE=1 SV=1;tr|C9JX71|C9JX71_HUMAN Apolipoprotein D (Fragment) OS=Homo sapiens OX=9606 GN=APOD	Color2 [Red]	1	5					aging;alcohol metabolic process;anatomical structure development;anatomical structure formation involved in morphogenesis;anatomical structure morphogenesis;angiogenesis;axon regeneration;axonogenesis;biological regulation;brain development;carbohydrate metabolic process;cell part morphogenesis;cell projection morphogenesis;cell projection organization;cellular carbohydrate metabolic process;cell…	binding;cholesterol binding;lipid binding;lipid transporter activity;steroid binding;sterol binding;substrate-specific transporter activity;transporter activity	cell body;cell part;cell projection;cytoplasmic part;cytosolic part;cytosolic ribosome;dendrite;endoplasmic reticulum;extracellular membrane-bounded organelle;extracellular organelle;extracellular region;extracellular region part;extracellular space;extracellular vesicular exosome;intracellular membrane-bounded organelle;intracellular non-membrane-bounded organelle;intracellular organelle;intrace…	aging;alcohol metabolic process;anatomical structure development;anatomical structure formation involved in morphogenesis;anatomical structure morphogenesis;biological regulation;carbohydrate metabolic process;cellular component morphogenesis;cellular component organization;cellular metabolic process;cellular process;developmental process;establishment of localization;growth;lipid metabolic proce…	cell body;cell part;cell projection;endoplasmic reticulum;extracellular organelle;extracellular region;extracellular space;intracellular membrane-bounded organelle;intracellular non-membrane-bounded organelle;intracellular organelle;macromolecular complex;neuron projection;neuronal cell body;organelle;ribonucleoprotein complex;ribosome;vesicle		Lipocalin;Lipocalin_2	ABE_INNER_EAR;AIYAR_COBRA1_TARGETS_UP;APPEL_IMATINIB_RESPONSE;ASTON_MAJOR_DEPRESSIVE_DISORDER_DN;ATF2_UP.V1_UP;BAELDE_DIABETIC_NEPHROPATHY_DN;BOQUEST_STEM_CELL_CULTURED_VS_FRESH_DN;BOQUEST_STEM_CELL_UP;BORCZUK_MALIGNANT_MESOTHELIOMA_DN;CAGCTG_V$AP4_Q5;CHANG_CORE_SERUM_RESPONSE_DN;COLIN_PILOCYTIC_ASTROCYTOMA_VS_GLIOBLASTOMA_UP;CROMER_TUMORIGENESIS_DN;CTTTGT_V$LEF1_Q2;DARWICHE_PAPILLOMA_RISK_HIGH_D…	3D-structure;Completeproteome;Directproteinsequencing;Disulfidebond;Glycoprotein;Lipid-binding;Polymorphism;Proteomicsidentification;Pyrrolidonecarboxylicacid;Referenceproteome;Secreted;Signal;Transport		GO:0000302;GO:0001525;GO:0001817;GO:0001818;GO:0001952;GO:0001953;GO:0002682;GO:0002683;GO:0002685;GO:0002686;GO:0005975;GO:0005996;GO:0006006;GO:0006066;GO:0006629;GO:0006810;GO:0006869;GO:0006950;GO:0006979;GO:0007162;GO:0007409;GO:0007420;GO:0007568;GO:0008152;GO:0008285;GO:0009611;GO:0009653;GO:0009888;GO:0009892;GO:0009966;GO:0009968;GO:0009987;GO:0010035;GO:0010605;GO:0010640;GO:0010642;GO:…	GO:0005215;GO:0005319;GO:0005488;GO:0005496;GO:0008289;GO:0015485;GO:0022892;GO:0032934	GO:0005576;GO:0005615;GO:0005783;GO:0005840;GO:0022626;GO:0030425;GO:0030529;GO:0031982;GO:0031988;GO:0032991;GO:0042995;GO:0043005;GO:0043025;GO:0043226;GO:0043227;GO:0043228;GO:0043229;GO:0043230;GO:0043231;GO:0043232;GO:0044297;GO:0044421;GO:0044424;GO:0044444;GO:0044445;GO:0044464;GO:0048471;GO:0065010;GO:0070062
APOE			0.337451	-0.135838	0.459779	0.910141	0.910141			0.241006	0.0985625	0.574109	1.07071	1.07071			0.294604	-0.0984009	0.507453	0.934068	0.934068	-0.140046	0	-0.193473	P02649;H0Y7L5;E9PEV4;E7ERP7	P02649;H0Y7L5	Apolipoprotein E	202	sp|P02649|APOE_HUMAN Apolipoprotein E OS=Homo sapiens OX=9606 GN=APOE PE=1 SV=1;tr|H0Y7L5|H0Y7L5_HUMAN Apolipoprotein E (Fragment) OS=Homo sapiens OX=9606 GN=APOE PE=1 SV=2	Color2 [Red]	1	5					acylglycerol catabolic process;acylglycerol metabolic process;aging;alcohol metabolic process;alpha-amino-3-hydroxy-5-methyl-4-isoxazole propionate receptor clustering;anatomical structure morphogenesis;artery morphogenesis;axon regeneration;axonogenesis;biological regulation;biosynthetic process;blood vessel morphogenesis;calcium ion homeostasis;carboxylic acid transport;catabolic process;cation…	antioxidant activity;beta-amyloid binding;binding;carbohydrate binding;cation binding;cholesterol binding;cholesterol transporter activity;cytoskeletal protein binding;enzyme activator activity;enzyme regulator activity;glycosaminoglycan binding;heparin binding;hydroxyapatite binding;identical protein binding;ion binding;lipid binding;lipid transporter activity;lipoprotein particle binding;lipopr…	blood microparticle;cell body;cell part;cell projection;chylomicron;cytoplasm;cytoplasmic membrane-bounded vesicle lumen;cytoplasmic part;cytoplasmic vesicle part;cytoskeletal part;dendrite;discoidal high-density lipoprotein particle;early endosome;endocytic vesicle lumen;endoplasmic reticulum;endosome;envelope;extracellular matrix;extracellular membrane-bounded organelle;extracellular organelle;…	aging;alcohol metabolic process;anatomical structure morphogenesis;biological regulation;biosynthetic process;catabolic process;cell communication;cell differentiation;cell-cell signaling;cellular component assembly;cellular component morphogenesis;cellular component organization;cellular homeostasis;cellular ion homeostasis;cellular lipid metabolic process;cellular localization;cellular membrane…	cell body;cell part;cell projection;cytoplasm;endoplasmic reticulum;endosome;extracellular matrix;extracellular organelle;extracellular region;extracellular space;Golgi apparatus;intracellular membrane-bounded organelle;intracellular organelle;lysosome;macromolecular complex;membrane;neuron projection;neuronal cell body;nuclear envelope;nucleus;organelle;plasma membrane;protein complex;vacuole;ve…	Alzheimer's disease	Apolipoprotein	ABE_VEGFA_TARGETS_2HR;ABE_VEGFA_TARGETS_30MIN;ABRAHAM_ALPC_VS_MULTIPLE_MYELOMA_UP;ACEVEDO_METHYLATED_IN_LIVER_CANCER_DN;ANATOMICAL_STRUCTURE_DEVELOPMENT;ANATOMICAL_STRUCTURE_MORPHOGENESIS;APOPTOSIS_GO;APPEL_IMATINIB_RESPONSE;AXONOGENESIS;BEHAVIOR;BERTUCCI_MEDULLARY_VS_DUCTAL_BREAST_CANCER_UP;BMI1_DN_MEL18_DN.V1_DN;BOCHKIS_FOXA2_TARGETS;BOQUEST_STEM_CELL_CULTURED_VS_FRESH_DN;BOQUEST_STEM_CELL_CULT…	3D-structure;Alzheimerdisease;Amyloidosis;Cholesterolmetabolism;Chylomicron;Completeproteome;Directproteinsequencing;Diseasemutation;Glycation;Glycoprotein;HDL;Heparin-binding;Hyperlipidemia;Lipidmetabolism;Lipidtransport;Neurodegeneration;Oxidation;Phosphoprotein;Polymorphism;Proteomicsidentification;Referenceproteome;Repeat;Secreted;Signal;Steroidmetabolism;Sterolmetabolism;Transport;VLDL		GO:0000302;GO:0001523;GO:0001558;GO:0001932;GO:0001936;GO:0001937;GO:0002021;GO:0003008;GO:0003013;GO:0003018;GO:0006066;GO:0006140;GO:0006469;GO:0006629;GO:0006638;GO:0006639;GO:0006641;GO:0006662;GO:0006706;GO:0006707;GO:0006720;GO:0006721;GO:0006810;GO:0006869;GO:0006873;GO:0006874;GO:0006875;GO:0006897;GO:0006898;GO:0006950;GO:0006979;GO:0006996;GO:0007010;GO:0007154;GO:0007165;GO:0007166;GO:…	GO:0001540;GO:0001871;GO:0005102;GO:0005215;GO:0005319;GO:0005488;GO:0005496;GO:0005515;GO:0005539;GO:0005543;GO:0008047;GO:0008092;GO:0008201;GO:0008289;GO:0015248;GO:0015485;GO:0016209;GO:0017127;GO:0022892;GO:0030234;GO:0030246;GO:0030247;GO:0032934;GO:0042802;GO:0042803;GO:0043167;GO:0043169;GO:0046848;GO:0046872;GO:0046911;GO:0046983;GO:0048156;GO:0050750;GO:0060228;GO:0070325;GO:0070326;GO:…	GO:0000323;GO:0005576;GO:0005615;GO:0005634;GO:0005635;GO:0005737;GO:0005764;GO:0005768;GO:0005769;GO:0005770;GO:0005773;GO:0005783;GO:0005794;GO:0005874;GO:0005886;GO:0016020;GO:0019897;GO:0019898;GO:0030425;GO:0031012;GO:0031232;GO:0031967;GO:0031974;GO:0031975;GO:0031982;GO:0031983;GO:0031988;GO:0032991;GO:0032994;GO:0034358;GO:0034361;GO:0034362;GO:0034363;GO:0034364;GO:0034365;GO:0034385;GO:…
APOF	+	+	2.89114	0.97215	0.00128488	1.96176	1.96176			1.69101	0.590024	0.0203699	1.50527	1.50527	+	+	3.74221	0.931564	0.000181048	1.90734	1.90734	-0.514134	0	0.528212	Q13790	Q13790	Apolipoprotein F	306	sp|Q13790|APOF_HUMAN Apolipoprotein F OS=Homo sapiens OX=9606 GN=APOF PE=1 SV=2	Color2 [Red]	1	5					acylglycerol metabolic process;alcohol metabolic process;cellular lipid metabolic process;cellular metabolic process;cellular process;cholesterol efflux;cholesterol metabolic process;cholesterol transport;establishment of localization;glycerol ether metabolic process;glycerolipid metabolic process;lipid metabolic process;lipid transport;metabolic process;neutral lipid metabolic process;organic et…	binding;cholesterol binding;lipid binding;lipid transporter activity;protein binding;receptor binding;steroid binding;sterol binding;substrate-specific transporter activity;transporter activity	extracellular region;extracellular region part;high-density lipoprotein particle;low-density lipoprotein particle;macromolecular complex;plasma lipoprotein particle;protein-lipid complex	alcohol metabolic process;cellular lipid metabolic process;cellular metabolic process;cellular process;establishment of localization;glycerol ether metabolic process;lipid metabolic process;lipid transport;metabolic process;primary metabolic process;small molecule metabolic process;transport	extracellular region;macromolecular complex		Apolipo_F	ACEVEDO_FGFR1_TARGETS_IN_PROSTATE_CANCER_MODEL_DN;ACEVEDO_LIVER_CANCER_DN;ALCOHOL_METABOLIC_PROCESS;BRUINS_UVC_RESPONSE_VIA_TP53_GROUP_D;CAIRO_HEPATOBLASTOMA_DN;CAIRO_LIVER_DEVELOPMENT_DN;CAR_HPX;CAR_IGFBP1;CELLULAR_LIPID_METABOLIC_PROCESS;CHIANG_LIVER_CANCER_SUBCLASS_INTERFERON_UP;chr12q13;ESTABLISHMENT_OF_LOCALIZATION;GNF2_GSTM1;GNF2_HPN;GNF2_HPX;GNF2_LCAT;GRAESSMANN_APOPTOSIS_BY_DOXORUBICIN_UP…	Cholesterolmetabolism;Completeproteome;Directproteinsequencing;Glycoprotein;HDL;LDL;Lipidmetabolism;Lipidtransport;Phosphoprotein;Polymorphism;Referenceproteome;Secreted;Signal;Steroidmetabolism;Sterolmetabolism;Transport		GO:0006066;GO:0006629;GO:0006638;GO:0006639;GO:0006641;GO:0006662;GO:0006810;GO:0006869;GO:0008152;GO:0008202;GO:0008203;GO:0009987;GO:0015918;GO:0016125;GO:0018904;GO:0030301;GO:0033344;GO:0044237;GO:0044238;GO:0044255;GO:0044281;GO:0046486;GO:0051234;GO:0071702	GO:0005102;GO:0005215;GO:0005319;GO:0005488;GO:0005496;GO:0005515;GO:0008289;GO:0015485;GO:0022892;GO:0032934	GO:0005576;GO:0032991;GO:0032994;GO:0034358;GO:0034362;GO:0034364;GO:0044421
APOH			1.77636	-0.543498	0.0167354	0.686105	0.686105			2.17389	-0.373442	0.00670053	0.771939	0.771939	+	+	3.88105	-0.579552	0.000131506	0.669171	0.669171	0.232553	0	-0.41015	P02749;J3QRN2;J3KS17;J3QLI0	P02749;J3QRN2	Beta-2-glycoprotein 1	210	sp|P02749|APOH_HUMAN Beta-2-glycoprotein 1 OS=Homo sapiens OX=9606 GN=APOH PE=1 SV=3;tr|J3QRN2|J3QRN2_HUMAN Beta-2-glycoprotein 1 (Fragment) OS=Homo sapiens OX=9606 GN=APOH PE=1 SV=1	Color2 [Red]	1	5					acylglycerol metabolic process;acylglycerol transport;biological regulation;blood coagulation, intrinsic pathway;cellular lipid metabolic process;cellular metabolic process;cellular process;establishment of localization;glycerol ether metabolic process;glycerolipid metabolic process;lipid metabolic process;lipid transport;macromolecule metabolic process;metabolic process;negative regulation of an…	binding;carbohydrate binding;enzyme activator activity;enzyme regulator activity;glycoprotein binding;glycosaminoglycan binding;heparin binding;identical protein binding;lipase activator activity;lipid binding;lipoprotein lipase activator activity;pattern binding;phospholipid binding;polysaccharide binding;protein binding	cell part;cell surface;chylomicron;extracellular membrane-bounded organelle;extracellular organelle;extracellular region part;extracellular space;extracellular vesicular exosome;high-density lipoprotein particle;macromolecular complex;membrane-bounded organelle;membrane-bounded vesicle;organelle;plasma lipoprotein particle;protein-lipid complex;triglyceride-rich lipoprotein particle;very-low-dens…	biological regulation;cellular lipid metabolic process;cellular metabolic process;cellular process;establishment of localization;glycerol ether metabolic process;lipid metabolic process;lipid transport;macromolecule metabolic process;metabolic process;primary metabolic process;protein maturation;protein metabolic process;response to stimulus;small molecule metabolic process;transport	cell part;cell surface;extracellular organelle;extracellular space;macromolecular complex;organelle;vesicle		Sushi;Sushi_2	BOCHKIS_FOXA2_TARGETS;BRCA1_DN.V1_UP;FLECHNER_BIOPSY_KIDNEY_TRANSPLANT_REJECTED_VS_OK_DN;GNF2_HPN;GNF2_HPX;GRAESSMANN_APOPTOSIS_BY_DOXORUBICIN_UP;GRAESSMANN_RESPONSE_TO_MC_AND_DOXORUBICIN_UP;GSE10325_MYELOID_VS_LUPUS_MYELOID_UP;GSE13411_IGM_MEMORY_BCELL_VS_PLASMA_CELL_UP;GSE13411_PLASMA_CELL_VS_MEMORY_BCELL_DN;GSE13485_CTRL_VS_DAY21_YF17D_VACCINE_PBMC_DN;GSE13485_DAY3_VS_DAY21_YF17D_VACCINE_PBMC_…	3D-structure;Completeproteome;Directproteinsequencing;Disulfidebond;Glycoprotein;Heparin-binding;Polymorphism;Proteomicsidentification;Referenceproteome;Repeat;Secreted;Signal;Sushi		GO:0001936;GO:0001937;GO:0006629;GO:0006638;GO:0006639;GO:0006641;GO:0006662;GO:0006810;GO:0006869;GO:0007597;GO:0008152;GO:0008285;GO:0009987;GO:0010594;GO:0010596;GO:0010656;GO:0010660;GO:0010941;GO:0016485;GO:0016525;GO:0018904;GO:0019222;GO:0019538;GO:0022603;GO:0030193;GO:0030194;GO:0030195;GO:0030334;GO:0030336;GO:0031638;GO:0031639;GO:0032101;GO:0032879;GO:0033032;GO:0033033;GO:0034196;GO:…	GO:0001871;GO:0001948;GO:0005488;GO:0005515;GO:0005539;GO:0005543;GO:0008047;GO:0008201;GO:0008289;GO:0030234;GO:0030246;GO:0030247;GO:0042802;GO:0060229;GO:0060230	GO:0005615;GO:0009986;GO:0031982;GO:0031988;GO:0032991;GO:0032994;GO:0034358;GO:0034361;GO:0034364;GO:0034385;GO:0042627;GO:0043226;GO:0043227;GO:0043230;GO:0044421;GO:0044464;GO:0065010;GO:0070062
APOL1			1.58159	0.506428	0.0262063	1.42053	1.42053			2.04152	0.69492	0.00908817	1.61879	1.61879		+	1.89882	0.605156	0.0126234	1.52114	1.52114	-0.148111	0	0.301025	O14791;B1AH96;B1AH94;B1AH95;F8WCH3	O14791	Apolipoprotein L1	160	sp|O14791|APOL1_HUMAN Apolipoprotein L1 OS=Homo sapiens OX=9606 GN=APOL1 PE=1 SV=5	Color2 [Red]	1	5					alcohol metabolic process;anion transport;cell death;cell killing;cellular component organization;cellular component organization or biogenesis;cellular macromolecule metabolic process;cellular membrane organization;cellular metabolic process;cellular process;chloride transport;cholesterol metabolic process;cytolysis;death;defense response;endocytosis;establishment of localization;immune response…	anion channel activity;anion transmembrane transporter activity;binding;channel activity;chloride channel activity;ion channel activity;ion transmembrane transporter activity;lipid binding;passive transmembrane transporter activity;substrate-specific channel activity;substrate-specific transmembrane transporter activity;substrate-specific transporter activity;transmembrane transporter activity;tr…	blood microparticle;cell part;extracellular region;extracellular region part;extracellular space;high-density lipoprotein particle;intrinsic to membrane;macromolecular complex;membrane part;plasma lipoprotein particle;protein-lipid complex;triglyceride-rich lipoprotein particle;very-low-density lipoprotein particle	alcohol metabolic process;cell death;cell killing;cellular component organization;cellular membrane organization;cellular metabolic process;cellular process;death;endocytosis;establishment of localization;immune system process;ion transport;killing of cells of other organism;lipid metabolic process;lipid transport;macromolecule metabolic process;membrane invagination;membrane organization;metabol…	cell part;extracellular region;extracellular space;macromolecular complex		ApoL	BAELDE_DIABETIC_NEPHROPATHY_DN;BOSCO_INTERFERON_INDUCED_ANTIVIRAL_MODULE;BUYTAERT_PHOTODYNAMIC_THERAPY_STRESS_DN;chr22q12;CROONQUIST_IL6_DEPRIVATION_UP;EXTRACELLULAR_REGION;EXTRACELLULAR_REGION_PART;EXTRACELLULAR_SPACE;GOZGIT_ESR1_TARGETS_DN;GSE10325_BCELL_VS_LUPUS_BCELL_DN;GSE10325_CD4_TCELL_VS_LUPUS_CD4_TCELL_DN;GSE10325_MYELOID_VS_LUPUS_MYELOID_DN;GSE12366_GC_BCELL_VS_PLASMA_CELL_DN;GSE13411_P…	Alternativesplicing;Cholesterolmetabolism;Completeproteome;Directproteinsequencing;Diseasemutation;Glycoprotein;HDL;Lipidmetabolism;Lipidtransport;Lipoprotein;Phosphoprotein;Polymorphism;Proteomicsidentification;Referenceproteome;Secreted;Signal;Steroidmetabolism;Sterolmetabolism;Transport		GO:0001906;GO:0002376;GO:0006066;GO:0006629;GO:0006810;GO:0006811;GO:0006820;GO:0006821;GO:0006869;GO:0006897;GO:0006898;GO:0006950;GO:0006952;GO:0006955;GO:0008152;GO:0008202;GO:0008203;GO:0008219;GO:0009987;GO:0010324;GO:0015698;GO:0016043;GO:0016044;GO:0016125;GO:0016192;GO:0016265;GO:0019835;GO:0031640;GO:0042157;GO:0043170;GO:0044237;GO:0044238;GO:0044260;GO:0044281;GO:0045087;GO:0050896;GO:…	GO:0005215;GO:0005216;GO:0005253;GO:0005254;GO:0005488;GO:0008289;GO:0008509;GO:0015075;GO:0015267;GO:0022803;GO:0022838;GO:0022857;GO:0022891;GO:0022892	GO:0005576;GO:0005615;GO:0031224;GO:0032991;GO:0032994;GO:0034358;GO:0034361;GO:0034364;GO:0034385;GO:0044421;GO:0044425;GO:0044464;GO:0072562
APOM			0.416994	0.268506	0.38283	1.20456	1.20456			0.677471	0.405123	0.21015	1.3242	1.3242			1.18046	0.438283	0.0659995	1.35499	1.35499	-0.278824	0	-0.0342215	Q5SRP5;O95445	Q5SRP5;O95445	Apolipoprotein M	167	tr|Q5SRP5|Q5SRP5_HUMAN Apolipoprotein M OS=Homo sapiens OX=9606 GN=APOM PE=1 SV=1;sp|O95445|APOM_HUMAN Apolipoprotein M OS=Homo sapiens OX=9606 GN=APOM PE=1 SV=2	Color2 [Red]	1	5					biological regulation;cellular component assembly;cellular component organization;cellular component organization or biogenesis;cellular lipid metabolic process;cellular macromolecule metabolic process;cellular metabolic process;cellular process;cellular response to stimulus;chemical homeostasis;cholesterol efflux;cholesterol homeostasis;cholesterol transport;detection of abiotic stimulus;detecti…	antioxidant activity;binding;lipid binding;lipid transporter activity;phospholipid binding;substrate-specific transporter activity;transporter activity	cell part;discoidal high-density lipoprotein particle;extracellular membrane-bounded organelle;extracellular organelle;extracellular region;extracellular region part;extracellular vesicular exosome;high-density lipoprotein particle;integral to membrane;integral to plasma membrane;intrinsic to membrane;intrinsic to plasma membrane;low-density lipoprotein particle;macromolecular complex;membrane pa…	biological regulation;cellular component assembly;cellular component organization;cellular lipid metabolic process;cellular metabolic process;cellular process;detection of stimulus;establishment of localization;homeostatic process;lipid metabolic process;lipid transport;macromolecular complex assembly;macromolecule metabolic process;metabolic process;multicellular organismal process;primary metab…	cell part;extracellular organelle;extracellular region;macromolecular complex;organelle;vesicle		ApoM	ACEVEDO_NORMAL_TISSUE_ADJACENT_TO_LIVER_TUMOR_UP;BENPORATH_NANOG_TARGETS;BROWNE_HCMV_INFECTION_30MIN_UP;BROWNE_HCMV_INFECTION_48HR_UP;BRUINS_UVC_RESPONSE_VIA_TP53_GROUP_A;CAR_IGFBP1;CELLULAR_LIPID_METABOLIC_PROCESS;CERVERA_SDHB_TARGETS_2;chr6p21;ESC_J1_UP_LATE.V1_UP;ESC_V6.5_UP_LATE.V1_UP;FLECHNER_BIOPSY_KIDNEY_TRANSPLANT_REJECTED_VS_OK_DN;GAZDA_DIAMOND_BLACKFAN_ANEMIA_ERYTHROID_DN;GENERATION_OF_…	3D-structure;Alternativesplicing;Completeproteome;Directproteinsequencing;Disulfidebond;Glycoprotein;HDL;Lipidtransport;Proteomicsidentification;Referenceproteome;Secreted;Signal;Transport		GO:0001523;GO:0006629;GO:0006720;GO:0006721;GO:0006810;GO:0006869;GO:0007165;GO:0007602;GO:0007603;GO:0008152;GO:0009314;GO:0009416;GO:0009581;GO:0009582;GO:0009583;GO:0009584;GO:0009605;GO:0009628;GO:0009743;GO:0009746;GO:0009749;GO:0009892;GO:0009987;GO:0010033;GO:0010605;GO:0015918;GO:0016043;GO:0016101;GO:0019222;GO:0022607;GO:0030301;GO:0031323;GO:0031324;GO:0032268;GO:0032269;GO:0032501;GO:…	GO:0005215;GO:0005319;GO:0005488;GO:0005543;GO:0008289;GO:0016209;GO:0022892	GO:0005576;GO:0005887;GO:0016021;GO:0031224;GO:0031226;GO:0031982;GO:0031988;GO:0032991;GO:0032994;GO:0034358;GO:0034361;GO:0034362;GO:0034364;GO:0034365;GO:0034366;GO:0034385;GO:0043226;GO:0043227;GO:0043230;GO:0044421;GO:0044425;GO:0044459;GO:0044464;GO:0065010;GO:0070062
ATRN			0.400198	0.181679	0.397926	1.1342	1.1342			0.0110609	0.00623216	0.974853	1.00433	1.00433			0.679442	0.251743	0.209198	1.19064	1.19064	-0.22712	0	0.298799	O75882	O75882	Attractin	166	sp|O75882|ATRN_HUMAN Attractin OS=Homo sapiens OX=9606 GN=ATRN PE=1 SV=2	Color2 [Red]	1	5					anatomical structure development;axon ensheathment;biological regulation;cellular process;cerebellum development;defense response;developmental process;ensheathment of neurons;inflammatory response;myelination;pigmentation;regulation of biological process;regulation of growth;regulation of multicellular organism growth;regulation of multicellular organismal process;response to chemical stimulus;r…	binding;carbohydrate binding;receptor activity	cell part;cytoplasm;extracellular membrane-bounded organelle;extracellular organelle;extracellular region part;extracellular space;extracellular vesicular exosome;integral to membrane;integral to plasma membrane;intracellular part;intrinsic to membrane;intrinsic to plasma membrane;membrane;membrane part;membrane-bounded organelle;membrane-bounded vesicle;organelle;plasma membrane;plasma membrane …	anatomical structure development;biological regulation;cellular process;developmental process;pigmentation;response to chemical stimulus;response to oxidative stress;response to stimulus;response to stress	cell part;cytoplasm;extracellular organelle;extracellular space;membrane;organelle;plasma membrane;vesicle		CUB;Kelch_1;Lectin_C;PSI	ACEVEDO_LIVER_TUMOR_VS_NORMAL_ADJACENT_TISSUE_UP;BLALOCK_ALZHEIMERS_DISEASE_DN;BOYAULT_LIVER_CANCER_SUBCLASS_G12_UP;BROWNE_HCMV_INFECTION_10HR_UP;BROWNE_HCMV_INFECTION_16HR_UP;BROWNE_HCMV_INFECTION_20HR_UP;BUYTAERT_PHOTODYNAMIC_THERAPY_STRESS_DN;CAGCCTC,MIR-485-5P;chr20p13;CTCTGGA,MIR-520A,MIR-525;CTTGTAT,MIR-381;DACOSTA_UV_RESPONSE_VIA_ERCC3_DN;DACOSTA_UV_RESPONSE_VIA_ERCC3_TTD_DN;DACOSTA_UV_RES…	Alternativesplicing;Cellmembrane;Completeproteome;Directproteinsequencing;Disulfidebond;EGF-likedomain;Glycoprotein;Inflammatoryresponse;Kelchrepeat;LamininEGF-likedomain;Lectin;Membrane;Polymorphism;Receptor;Referenceproteome;Repeat;Secreted;Signal;Transmembrane;Transmembranehelix		GO:0006950;GO:0006952;GO:0006954;GO:0006979;GO:0007272;GO:0008366;GO:0009611;GO:0009987;GO:0021549;GO:0032502;GO:0040008;GO:0040014;GO:0042221;GO:0042552;GO:0043473;GO:0048856;GO:0050789;GO:0050896;GO:0051239;GO:0065007	GO:0004872;GO:0005488;GO:0030246	GO:0005615;GO:0005737;GO:0005886;GO:0005887;GO:0016020;GO:0016021;GO:0031224;GO:0031226;GO:0031982;GO:0031988;GO:0043226;GO:0043227;GO:0043230;GO:0044421;GO:0044424;GO:0044425;GO:0044459;GO:0044464;GO:0065010;GO:0070062
AZGP1			0.793092	0.281061	0.161031	1.21509	1.21509			0.779598	0.261452	0.166112	1.19868	1.19868			1.09881	0.246868	0.0796508	1.18663	1.18663	-0.63171	0	0.200489	P25311;C9JEV0;H7BZJ8	P25311;C9JEV0	Zinc-alpha-2-glycoprotein	278	sp|P25311|ZA2G_HUMAN Zinc-alpha-2-glycoprotein OS=Homo sapiens OX=9606 GN=AZGP1 PE=1 SV=2;tr|C9JEV0|C9JEV0_HUMAN Zinc-alpha-2-glycoprotein OS=Homo sapiens OX=9606 GN=AZGP1 PE=1 SV=1	Color2 [Red]	1	5					anatomical structure homeostasis;antigen processing and presentation;antigen processing and presentation of peptide antigen;antigen processing and presentation of peptide antigen via MHC class I;biological adhesion;biological regulation;cell adhesion;cellular process;detection of chemical stimulus;detection of chemical stimulus involved in sensory perception;detection of chemical stimulus involve…	antigen binding;binding;catalytic activity;glycoprotein binding;hydrolase activity;hydrolase activity, acting on ester bonds;macromolecule transmembrane transporter activity;nuclease activity;peptide antigen binding;peptide binding;protein binding;protein transmembrane transporter activity;protein transporter activity;ribonuclease activity;substrate-specific transmembrane transporter activity;sub…	cell part;extracellular membrane-bounded organelle;extracellular organelle;extracellular region;extracellular region part;extracellular space;extracellular vesicular exosome;intracellular membrane-bounded organelle;intracellular organelle;intracellular part;macromolecular complex;membrane;membrane part;membrane-bounded organelle;membrane-bounded vesicle;MHC class I protein complex;MHC protein com…	biological adhesion;biological regulation;cell adhesion;cellular process;detection of stimulus;establishment of localization;homeostatic process;immune system process;protein transport;response to chemical stimulus;response to stimulus;transmembrane transport;transport	cell part;extracellular organelle;extracellular region;extracellular space;intracellular membrane-bounded organelle;intracellular organelle;macromolecular complex;membrane;MHC protein complex;nucleus;organelle;plasma membrane;protein complex;vesicle		C1-set;MHC_I	ACEVEDO_LIVER_CANCER_DN;ACEVEDO_LIVER_TUMOR_VS_NORMAL_ADJACENT_TISSUE_DN;BLALOCK_ALZHEIMERS_DISEASE_UP;CAIRO_HEPATOBLASTOMA_DN;CHANDRAN_METASTASIS_DN;CHARAFE_BREAST_CANCER_LUMINAL_VS_MESENCHYMAL_UP;CHIANG_LIVER_CANCER_SUBCLASS_PROLIFERATION_DN;chr7q22;DOANE_BREAST_CANCER_CLASSES_UP;DOANE_BREAST_CANCER_ESR1_UP;DOANE_RESPONSE_TO_ANDROGEN_UP;ENK_UV_RESPONSE_EPIDERMIS_DN;FALVELLA_SMOKERS_WITH_LUNG_CA…	3D-structure;Completeproteome;Directproteinsequencing;Disulfidebond;Glycoprotein;Proteomicsidentification;Pyrrolidonecarboxylicacid;Referenceproteome;Secreted;Signal		GO:0001580;GO:0001894;GO:0001895;GO:0001910;GO:0001912;GO:0001914;GO:0001916;GO:0002376;GO:0002474;GO:0002682;GO:0002684;GO:0002697;GO:0002699;GO:0002703;GO:0002705;GO:0002706;GO:0002708;GO:0002709;GO:0002711;GO:0002819;GO:0002821;GO:0002822;GO:0002824;GO:0006810;GO:0006955;GO:0007155;GO:0008285;GO:0009593;GO:0009987;GO:0015031;GO:0019882;GO:0022610;GO:0031341;GO:0031343;GO:0042127;GO:0042221;GO:…	GO:0001948;GO:0003823;GO:0003824;GO:0004518;GO:0004540;GO:0005215;GO:0005488;GO:0005515;GO:0008320;GO:0008565;GO:0016787;GO:0016788;GO:0022857;GO:0022884;GO:0022891;GO:0022892;GO:0042277;GO:0042605	GO:0005576;GO:0005615;GO:0005634;GO:0005886;GO:0016020;GO:0031982;GO:0031988;GO:0032991;GO:0042611;GO:0042612;GO:0043226;GO:0043227;GO:0043229;GO:0043230;GO:0043231;GO:0043234;GO:0044421;GO:0044424;GO:0044425;GO:0044459;GO:0044464;GO:0065010;GO:0070062
B2M			0.818701	0.341836	0.15181	1.26737	1.26737			0.903809	0.294562	0.124793	1.22651	1.22651			1.01614	0.473209	0.0963509	1.38819	1.38819	-0.342781	0	0.342399	H0YLF3;F5H6I0;P61769	H0YLF3;F5H6I0;P61769	Beta-2-microglobulin;Beta-2-microglobulin form pI 5.3	123	tr|H0YLF3|H0YLF3_HUMAN Beta-2-microglobulin (Fragment) OS=Homo sapiens OX=9606 GN=B2M PE=1 SV=1;tr|F5H6I0|F5H6I0_HUMAN Beta-2-microglobulin OS=Homo sapiens OX=9606 GN=B2M PE=1 SV=2;sp|P61769|B2MG_HUMAN Beta-2-microglobulin OS=Homo sapiens OX=9606 GN=B2M PE	Color2 [Red]	1	5					anatomical structure homeostasis;antigen processing and presentation;antigen processing and presentation of exogenous antigen;antigen processing and presentation of exogenous peptide antigen;antigen processing and presentation of exogenous peptide antigen via MHC class I;antigen processing and presentation of exogenous peptide antigen via MHC class I, TAP-dependent;antigen processing and presenta…	binding;identical protein binding;protein binding	adherens junction;anchoring junction;cell junction;cell part;cell-substrate adherens junction;cell-substrate junction;coated vesicle membrane;cytoplasm;cytoplasmic part;cytoplasmic vesicle membrane;cytoplasmic vesicle part;early endosome lumen;early endosome membrane;endocytic vesicle membrane;endoplasmic reticulum lumen;endoplasmic reticulum part;endosomal part;endosome lumen;endosome membrane;E…	biological regulation;cell activation;cell differentiation;cellular metabolic process;cellular process;developmental process;homeostatic process;immune system process;macromolecule metabolic process;metabolic process;primary metabolic process;protein folding;protein metabolic process;response to biotic stimulus;response to chemical stimulus;response to drug;response to stimulus;response to stress…	cell part;cytoplasm;extracellular organelle;extracellular region;extracellular space;Golgi apparatus;intracellular membrane-bounded organelle;intracellular organelle;macromolecular complex;membrane;MHC protein complex;organelle;plasma membrane;protein complex;vesicle	Antigen processing and presentation	C1-set	ACEVEDO_LIVER_CANCER_UP;BASSO_HAIRY_CELL_LEUKEMIA_DN;BECKER_TAMOXIFEN_RESISTANCE_UP;BENPORATH_NANOG_TARGETS;BIOCARTA_CTL_PATHWAY;BIOCARTA_NKCELLS_PATHWAY;BLALOCK_ALZHEIMERS_DISEASE_DN;BROWNE_HCMV_INFECTION_10HR_DN;BROWNE_HCMV_INFECTION_18HR_DN;BROWNE_HCMV_INFECTION_24HR_DN;CAIRO_HEPATOBLASTOMA_CLASSES_DN;CASTELLANO_NRAS_TARGETS_UP;CHANDRAN_METASTASIS_DN;CHARAFE_BREAST_CANCER_LUMINAL_VS_BASAL_DN;C…	3D-structure;Amyloid;Amyloidosis;Completeproteome;Directproteinsequencing;Diseasemutation;Disulfidebond;Glycation;Glycoprotein;Immunity;Immunoglobulindomain;MHCI;Proteomicsidentification;Pyrrolidonecarboxylicacid;Referenceproteome;Secreted;Signal		GO:0001775;GO:0001894;GO:0001895;GO:0001910;GO:0001912;GO:0001914;GO:0001916;GO:0002237;GO:0002376;GO:0002428;GO:0002474;GO:0002475;GO:0002477;GO:0002478;GO:0002479;GO:0002480;GO:0002481;GO:0002521;GO:0002682;GO:0002684;GO:0002697;GO:0002699;GO:0002703;GO:0002705;GO:0002706;GO:0002708;GO:0002709;GO:0002711;GO:0002819;GO:0002821;GO:0002822;GO:0002824;GO:0002831;GO:0006457;GO:0006950;GO:0006952;GO:…	GO:0005488;GO:0005515;GO:0042802	GO:0000139;GO:0005576;GO:0005615;GO:0005737;GO:0005788;GO:0005794;GO:0005886;GO:0005912;GO:0005924;GO:0005925;GO:0009897;GO:0010008;GO:0012506;GO:0012507;GO:0016020;GO:0030054;GO:0030055;GO:0030658;GO:0030659;GO:0030662;GO:0030666;GO:0030670;GO:0031090;GO:0031901;GO:0031904;GO:0031905;GO:0031974;GO:0031982;GO:0031988;GO:0032991;GO:0042611;GO:0042612;GO:0043226;GO:0043227;GO:0043229;GO:0043230;GO:…
BTD			0.526198	0.193739	0.297716	1.14372	1.14372			0.297401	0.196361	0.504196	1.1458	1.1458			1.27255	0.352983	0.0533885	1.2772	1.2772	-0.147	0	0.0694604	P43251;C9JSN9;A0A2R8Y5J9;F8WCU5	P43251;C9JSN9	Biotinidase	287	sp|P43251|BTD_HUMAN Biotinidase OS=Homo sapiens OX=9606 GN=BTD PE=1 SV=2;tr|C9JSN9|C9JSN9_HUMAN Biotinidase (Fragment) OS=Homo sapiens OX=9606 GN=BTD PE=1 SV=1	Color2 [Red]	1	5					anatomical structure development;biotin metabolic process;carboxylic acid metabolic process;cellular amide metabolic process;cellular ketone metabolic process;cellular metabolic process;cellular nitrogen compound metabolic process;cellular process;central nervous system development;cofactor metabolic process;developmental process;epidermis development;heterocycle metabolic process;metabolic proce…	biotin carboxylase activity;biotinidase activity;catalytic activity;hydrolase activity;hydrolase activity, acting on carbon-nitrogen (but not peptide) bonds;hydrolase activity, acting on carbon-nitrogen (but not peptide) bonds, in linear amides;ligase activity;ligase activity, forming carbon-nitrogen bonds	apical part of cell;cell part;cytoplasmic part;extracellular membrane-bounded organelle;extracellular organelle;extracellular region;extracellular region part;extracellular space;extracellular vesicular exosome;intracellular non-membrane-bounded organelle;intracellular organelle;intracellular organelle lumen;intracellular organelle part;intracellular part;membrane-bounded organelle;membrane-bound…	anatomical structure development;cellular amide metabolic process;cellular ketone metabolic process;cellular metabolic process;cellular nitrogen compound metabolic process;cellular process;cofactor metabolic process;developmental process;heterocycle metabolic process;metabolic process;nitrogen compound metabolic process;organic acid metabolic process;small molecule metabolic process;sulfur compou…	apical part of cell;cell part;extracellular organelle;extracellular region;extracellular space;intracellular non-membrane-bounded organelle;intracellular organelle;nucleolus;organelle;vesicle	Biotin metabolism;Vitamin digestion and absorption	CN_hydrolase	ANATOMICAL_STRUCTURE_DEVELOPMENT;BUYTAERT_PHOTODYNAMIC_THERAPY_STRESS_DN;CENTRAL_NERVOUS_SYSTEM_DEVELOPMENT;CHIANG_LIVER_CANCER_SUBCLASS_PROLIFERATION_DN;chr3p25;ECTODERM_DEVELOPMENT;EPIDERMIS_DEVELOPMENT;GAZDA_DIAMOND_BLACKFAN_ANEMIA_ERYTHROID_DN;GCNP_SHH_UP_EARLY.V1_DN;GGGYGTGNY_UNKNOWN;GINESTIER_BREAST_CANCER_ZNF217_AMPLIFIED_UP;GRADE_COLON_CANCER_UP;GSE11864_CSF1_IFNG_VS_CSF1_IFNG_PAM3CYS_IN_…	Alternativesplicing;Completeproteome;Directproteinsequencing;Diseasemutation;Glycoprotein;Hydrolase;Polymorphism;Proteomicsidentification;Referenceproteome;Secreted;Signal		GO:0006082;GO:0006766;GO:0006767;GO:0006768;GO:0006790;GO:0006807;GO:0007417;GO:0008152;GO:0008544;GO:0009888;GO:0009987;GO:0019752;GO:0032502;GO:0032787;GO:0034641;GO:0042180;GO:0043436;GO:0043603;GO:0044237;GO:0044281;GO:0046483;GO:0048731;GO:0048856;GO:0051186	GO:0003824;GO:0004075;GO:0016787;GO:0016810;GO:0016811;GO:0016874;GO:0016879;GO:0047708	GO:0005576;GO:0005615;GO:0005730;GO:0005759;GO:0031974;GO:0031982;GO:0031988;GO:0043204;GO:0043226;GO:0043227;GO:0043228;GO:0043229;GO:0043230;GO:0043232;GO:0043233;GO:0044421;GO:0044422;GO:0044424;GO:0044428;GO:0044429;GO:0044444;GO:0044446;GO:0044464;GO:0045177;GO:0065010;GO:0070013;GO:0070062
C1QA			1.71149	0.313227	0.0194315	1.24248	1.24248			2.13659	0.308483	0.00730142	1.2384	1.2384			0.815283	0.161388	0.153009	1.11836	1.11836	-0.153154	0	0.43009	P02745;X6RLJ0	P02745;X6RLJ0	Complement C1q subcomponent subunit A	207	sp|P02745|C1QA_HUMAN Complement C1q subcomponent subunit A OS=Homo sapiens OX=9606 GN=C1QA PE=1 SV=2;tr|X6RLJ0|X6RLJ0_HUMAN Complement C1q subcomponent subunit A (Fragment) OS=Homo sapiens OX=9606 GN=C1QA PE=1 SV=7	Color2 [Red]	1	5					activation of immune response;biological regulation;cell communication;cell-cell signaling;cellular process;complement activation;complement activation, classical pathway;defense response;humoral immune response;immune effector process;immune response;immune system process;innate immune response;macromolecule metabolic process;metabolic process;positive regulation of biological process;positive r…		collagen;complement component C1 complex;extracellular matrix part;extracellular membrane-bounded organelle;extracellular organelle;extracellular region;extracellular region part;extracellular vesicular exosome;macromolecular complex;membrane-bounded organelle;membrane-bounded vesicle;organelle;protein complex;vesicle	biological regulation;cell communication;cell-cell signaling;cellular process;immune system process;macromolecule metabolic process;metabolic process;primary metabolic process;protein metabolic process;response to stimulus;response to stress;signaling	extracellular organelle;extracellular region;macromolecular complex;organelle;protein complex;vesicle	Chagas disease (American trypanosomiasis);Complement and coagulation cascades;Prion diseases;Staphylococcus aureus infection;Systemic lupus erythematosus	C1q;Collagen	BIOCARTA_CLASSIC_PATHWAY;BIOCARTA_COMP_PATHWAY;CAGGTG_V$E12_Q6;CAIRO_LIVER_DEVELOPMENT_DN;CELL_CELL_SIGNALING;chr1p36;DELACROIX_RAR_BOUND_ES;DELYS_THYROID_CANCER_UP;DEMAGALHAES_AGING_UP;EXTRACELLULAR_REGION;EXTRACELLULAR_REGION_PART;EXTRACELLULAR_SPACE;GAL_LEUKEMIC_STEM_CELL_DN;GGGAGGRR_V$MAZ_Q6;GSE13485_CTRL_VS_DAY3_YF17D_VACCINE_PBMC_DN;GSE13485_PRE_VS_POST_YF17D_VACCINATION_PBMC_DN;GSE17721_LP…	3D-structure;Collagen;Complementpathway;Completeproteome;Directproteinsequencing;Disulfidebond;Glycoprotein;Hydroxylation;Immunity;Innateimmunity;Polymorphism;Proteomicsidentification;Referenceproteome;Repeat;Secreted;Signal		GO:0002252;GO:0002253;GO:0002376;GO:0002682;GO:0002684;GO:0006950;GO:0006952;GO:0006955;GO:0006956;GO:0006958;GO:0006959;GO:0007154;GO:0007267;GO:0008152;GO:0009987;GO:0019538;GO:0023052;GO:0043170;GO:0044238;GO:0045087;GO:0048518;GO:0048583;GO:0048584;GO:0050776;GO:0050778;GO:0050789;GO:0050896;GO:0065007;GO:0072376		GO:0005576;GO:0005581;GO:0005602;GO:0031982;GO:0031988;GO:0032991;GO:0043226;GO:0043227;GO:0043230;GO:0043234;GO:0044420;GO:0044421;GO:0065010;GO:0070062
C1QB			0.546318	-0.133044	0.284238	0.911905	0.911905			0.481917	-0.115255	0.329673	0.923219	0.923219			0.319506	-0.0921452	0.479175	0.938127	0.938127	0.0687696	0	-0.114892	A0A0A0MSV6;D6R934;P02746;D6RGJ1	A0A0A0MSV6;D6R934;P02746	Complement C1q subcomponent subunit B	34	tr|A0A0A0MSV6|A0A0A0MSV6_HUMAN Complement C1q subcomponent subunit B (Fragment) OS=Homo sapiens OX=9606 GN=C1QB PE=1 SV=6;tr|D6R934|D6R934_HUMAN Complement C1q subcomponent subunit B OS=Homo sapiens OX=9606 GN=C1QB PE=1 SV=1;sp|P02746|C1QB_HUMAN Complement	Color2 [Red]	1	5					activation of immune response;anatomical structure development;biological regulation;complement activation;complement activation, classical pathway;defense response;developmental process;humoral immune response;immune effector process;immune response;immune system process;innate immune response;inner ear development;macromolecule metabolic process;metabolic process;positive regulation of biologic…		blood microparticle;collagen;complement component C1 complex;extracellular matrix part;extracellular membrane-bounded organelle;extracellular organelle;extracellular region;extracellular region part;extracellular vesicular exosome;macromolecular complex;membrane-bounded organelle;membrane-bounded vesicle;organelle;protein complex;vesicle	anatomical structure development;biological regulation;developmental process;immune system process;macromolecule metabolic process;metabolic process;primary metabolic process;protein metabolic process;response to stimulus;response to stress	extracellular organelle;extracellular region;macromolecular complex;organelle;protein complex;vesicle	Chagas disease (American trypanosomiasis);Complement and coagulation cascades;Prion diseases;Staphylococcus aureus infection;Systemic lupus erythematosus	C1q;Collagen	ACEVEDO_METHYLATED_IN_LIVER_CANCER_DN;AMUNDSON_GAMMA_RADIATION_RESISTANCE;BIOCARTA_CLASSIC_PATHWAY;BIOCARTA_COMP_PATHWAY;CHEN_ETV5_TARGETS_SERTOLI;CHEN_METABOLIC_SYNDROM_NETWORK;chr1p36;CHUNG_BLISTER_CYTOTOXICITY_UP;COATES_MACROPHAGE_M1_VS_M2_DN;CYCLIN_D1_KE_.V1_DN;DELYS_THYROID_CANCER_UP;DEMAGALHAES_AGING_UP;DODD_NASOPHARYNGEAL_CARCINOMA_DN;EXTRACELLULAR_REGION;EXTRACELLULAR_REGION_PART;EXTRACEL…	3D-structure;Collagen;Complementpathway;Completeproteome;Directproteinsequencing;Diseasemutation;Disulfidebond;Glycoprotein;Hydroxylation;Immunity;Innateimmunity;Polymorphism;Proteomicsidentification;Pyrrolidonecarboxylicacid;Referenceproteome;Repeat;Secreted;Signal		GO:0002252;GO:0002253;GO:0002376;GO:0002682;GO:0002684;GO:0006950;GO:0006952;GO:0006955;GO:0006956;GO:0006958;GO:0006959;GO:0008152;GO:0019538;GO:0032502;GO:0043170;GO:0044238;GO:0045087;GO:0048518;GO:0048583;GO:0048584;GO:0048839;GO:0048856;GO:0050776;GO:0050778;GO:0050789;GO:0050896;GO:0065007;GO:0072376		GO:0005576;GO:0005581;GO:0005602;GO:0031982;GO:0031988;GO:0032991;GO:0043226;GO:0043227;GO:0043230;GO:0043234;GO:0044420;GO:0044421;GO:0065010;GO:0070062;GO:0072562
C1QC			1.04874	0.35613	0.0893847	1.27999	1.27999			0.875966	0.318603	0.133056	1.24712	1.24712			0.133809	0.0642096	0.734838	1.04551	1.04551	0.00827429	0	0.145131	P02747	P02747	Complement C1q subcomponent subunit C	208	sp|P02747|C1QC_HUMAN Complement C1q subcomponent subunit C OS=Homo sapiens OX=9606 GN=C1QC PE=1 SV=3	Color2 [Red]	1	5					activation of immune response;biological regulation;complement activation;complement activation, classical pathway;defense response;humoral immune response;immune effector process;immune response;immune system process;innate immune response;macromolecule metabolic process;metabolic process;negative regulation of biological process;negative regulation of cell differentiation;negative regulation of…		blood microparticle;collagen;extracellular matrix part;extracellular membrane-bounded organelle;extracellular organelle;extracellular region;extracellular region part;extracellular space;extracellular vesicular exosome;membrane-bounded organelle;membrane-bounded vesicle;organelle;vesicle	biological regulation;immune system process;macromolecule metabolic process;metabolic process;primary metabolic process;protein metabolic process;response to stimulus;response to stress	extracellular organelle;extracellular region;extracellular space;organelle;vesicle	Chagas disease (American trypanosomiasis);Complement and coagulation cascades;Prion diseases;Staphylococcus aureus infection;Systemic lupus erythematosus	C1q;Collagen	BIOCARTA_CLASSIC_PATHWAY;BIOCARTA_COMP_PATHWAY;CAGGTG_V$E12_Q6;CHEN_METABOLIC_SYNDROM_NETWORK;chr1p36;CHUNG_BLISTER_CYTOTOXICITY_UP;COATES_MACROPHAGE_M1_VS_M2_DN;CRX_DN.V1_DN;DEMAGALHAES_AGING_UP;GGGAGGRR_V$MAZ_Q6;GSE15659_TREG_VS_TCONV_UP;GSE17721_CTRL_VS_PAM3CSK4_24H_BMDM_UP;GSE17721_CTRL_VS_POLYIC_6H_BMDM_UP;GSE17721_CTRL_VS_POLYIC_8H_BMDM_UP;GSE17721_PAM3CSK4_VS_GADIQUIMOD_16H_BMDM_DN;GSE1772…	3D-structure;Collagen;Complementpathway;Completeproteome;Directproteinsequencing;Diseasemutation;Disulfidebond;Glycoprotein;Hydroxylation;Immunity;Innateimmunity;Referenceproteome;Repeat;Secreted;Signal		GO:0002252;GO:0002253;GO:0002376;GO:0002682;GO:0002684;GO:0002761;GO:0002762;GO:0006950;GO:0006952;GO:0006955;GO:0006956;GO:0006958;GO:0006959;GO:0008152;GO:0019538;GO:0030852;GO:0030853;GO:0043170;GO:0044238;GO:0045087;GO:0045595;GO:0045596;GO:0045637;GO:0045638;GO:0045649;GO:0045650;GO:0048518;GO:0048519;GO:0048523;GO:0048583;GO:0048584;GO:0050776;GO:0050778;GO:0050789;GO:0050793;GO:0050794;GO:…		GO:0005576;GO:0005581;GO:0005615;GO:0031982;GO:0031988;GO:0043226;GO:0043227;GO:0043230;GO:0044420;GO:0044421;GO:0065010;GO:0070062;GO:0072562
C1R		+	2.63032	0.519783	0.0023425	1.43374	1.43374			0.0327483	-0.0150651	0.927367	0.989612	0.989612		+	3.46991	0.486516	0.000338914	1.40106	1.40106	-0.229363	0	0.536419	A0A3B3ISR2;B4DPQ0;P00736;F5H2D0;A0A3B3ITU4;F5H1V0;F5H6Y3;F5H3N3	A0A3B3ISR2;B4DPQ0;P00736;F5H2D0;A0A3B3ITU4	Complement C1r subcomponent;Complement C1r subcomponent heavy chain;Complement C1r subcomponent light chain	80	tr|A0A3B3ISR2|A0A3B3ISR2_HUMAN Complement C1r subcomponent OS=Homo sapiens OX=9606 GN=C1R PE=1 SV=1;tr|B4DPQ0|B4DPQ0_HUMAN Complement C1r subcomponent OS=Homo sapiens OX=9606 GN=C1R PE=1 SV=1;sp|P00736|C1R_HUMAN Complement C1r subcomponent OS=Homo sapiens	Color2 [Red]	1	5					activation of immune response;biological regulation;complement activation;complement activation, classical pathway;defense response;humoral immune response;immune effector process;immune response;immune system process;innate immune response;macromolecule metabolic process;metabolic process;positive regulation of biological process;positive regulation of immune response;positive regulation of immu…	binding;calcium ion binding;catalytic activity;cation binding;endopeptidase activity;hydrolase activity;ion binding;metal ion binding;peptidase activity;peptidase activity, acting on L-amino acid peptides;serine hydrolase activity;serine-type endopeptidase activity;serine-type peptidase activity	blood microparticle;extracellular membrane-bounded organelle;extracellular organelle;extracellular region;extracellular region part;extracellular vesicular exosome;membrane-bounded organelle;membrane-bounded vesicle;organelle;vesicle	biological regulation;immune system process;macromolecule metabolic process;metabolic process;primary metabolic process;protein metabolic process;response to stimulus;response to stress	extracellular organelle;extracellular region;organelle;vesicle	Complement and coagulation cascades;Phagosome;Staphylococcus aureus infection;Systemic lupus erythematosus	CUB;EGF_CA;Sushi;Trypsin	ACEVEDO_FGFR1_TARGETS_IN_PROSTATE_CANCER_MODEL_DN;AKT_UP.V1_DN;AKT_UP_MTOR_DN.V1_DN;BAELDE_DIABETIC_NEPHROPATHY_DN;BERENJENO_TRANSFORMED_BY_RHOA_DN;BIOCARTA_CLASSIC_PATHWAY;BIOCARTA_COMP_PATHWAY;BLALOCK_ALZHEIMERS_DISEASE_UP;BOCHKIS_FOXA2_TARGETS;BOQUEST_STEM_CELL_UP;BRACHAT_RESPONSE_TO_CAMPTOTHECIN_UP;CAIRO_HEPATOBLASTOMA_CLASSES_DN;CAIRO_HEPATOBLASTOMA_DN;CHARAFE_BREAST_CANCER_LUMINAL_VS_BASAL_…	3D-structure;Complementpathway;Completeproteome;Directproteinsequencing;Disulfidebond;EGF-likedomain;Glycoprotein;Hydrolase;Hydroxylation;Immunity;Innateimmunity;Phosphoprotein;Polymorphism;Protease;Proteomicsidentification;Referenceproteome;Repeat;Serineprotease;Signal;Sushi		GO:0002252;GO:0002253;GO:0002376;GO:0002682;GO:0002684;GO:0006950;GO:0006952;GO:0006955;GO:0006956;GO:0006958;GO:0006959;GO:0008152;GO:0019538;GO:0043170;GO:0044238;GO:0045087;GO:0048518;GO:0048583;GO:0048584;GO:0050776;GO:0050778;GO:0050789;GO:0050896;GO:0065007;GO:0072376	GO:0003824;GO:0004175;GO:0004252;GO:0005488;GO:0005509;GO:0008233;GO:0008236;GO:0016787;GO:0017171;GO:0043167;GO:0043169;GO:0046872;GO:0070011	GO:0005576;GO:0031982;GO:0031988;GO:0043226;GO:0043227;GO:0043230;GO:0044421;GO:0065010;GO:0070062;GO:0072562
C1RL			1.68237	0.371108	0.0207791	1.29335	1.29335			0.938966	0.227747	0.115089	1.171	1.171			0.181395	0.0726242	0.658575	1.05163	1.05163	-0.12255	0	0.411671	Q9NZP8;F5H2Z5;H0YFL7;F5GWF3	Q9NZP8;F5H2Z5;H0YFL7;F5GWF3	Complement C1r subcomponent-like protein	342	sp|Q9NZP8|C1RL_HUMAN Complement C1r subcomponent-like protein OS=Homo sapiens OX=9606 GN=C1RL PE=1 SV=2;tr|F5H2Z5|F5H2Z5_HUMAN Complement C1r subcomponent-like protein OS=Homo sapiens OX=9606 GN=C1RL PE=1 SV=1;tr|H0YFL7|H0YFL7_HUMAN Complement C1r subcompo	Color2 [Red]	1	5					activation of immune response;biological regulation;complement activation;complement activation, classical pathway;defense response;humoral immune response;immune effector process;immune response;immune system process;innate immune response;macromolecule metabolic process;metabolic process;positive regulation of biological process;positive regulation of immune response;positive regulation of immu…	catalytic activity;endopeptidase activity;hydrolase activity;peptidase activity;peptidase activity, acting on L-amino acid peptides;serine hydrolase activity;serine-type endopeptidase activity;serine-type peptidase activity	extracellular membrane-bounded organelle;extracellular organelle;extracellular region part;extracellular space;extracellular vesicular exosome;membrane-bounded organelle;membrane-bounded vesicle;organelle;vesicle	biological regulation;immune system process;macromolecule metabolic process;metabolic process;primary metabolic process;protein metabolic process;response to stimulus;response to stress	extracellular organelle;extracellular space;organelle;vesicle		CUB;Trypsin	ACEVEDO_LIVER_CANCER_DN;ACEVEDO_LIVER_TUMOR_VS_NORMAL_ADJACENT_TISSUE_DN;ATF2_S_UP.V1_DN;ATF2_UP.V1_DN;BERTUCCI_MEDULLARY_VS_DUCTAL_BREAST_CANCER_UP;BOCHKIS_FOXA2_TARGETS;CAIRO_HEPATOBLASTOMA_DN;CHANG_CORE_SERUM_RESPONSE_DN;chr12p13;GSE11864_UNTREATED_VS_CSF1_PAM3CYS_IN_MAC_UP;GSE12366_NAIVE_VS_MEMORY_BCELL_DN;GSE1432_1H_VS_24H_IFNG_MICROGLIA_DN;GSE1432_1H_VS_6H_IFNG_MICROGLIA_DN;GSE1432_CTRL_VS_…	Complementpathway;Completeproteome;Disulfidebond;Glycoprotein;Hydrolase;Immunity;Innateimmunity;Polymorphism;Protease;Proteomicsidentification;Referenceproteome;Secreted;Serineprotease;Signal		GO:0002252;GO:0002253;GO:0002376;GO:0002682;GO:0002684;GO:0006950;GO:0006952;GO:0006955;GO:0006956;GO:0006958;GO:0006959;GO:0008152;GO:0019538;GO:0043170;GO:0044238;GO:0045087;GO:0048518;GO:0048583;GO:0048584;GO:0050776;GO:0050778;GO:0050789;GO:0050896;GO:0065007;GO:0072376	GO:0003824;GO:0004175;GO:0004252;GO:0008233;GO:0008236;GO:0016787;GO:0017171;GO:0070011	GO:0005615;GO:0031982;GO:0031988;GO:0043226;GO:0043227;GO:0043230;GO:0044421;GO:0065010;GO:0070062
C1S			1.25598	-0.289053	0.0554658	0.818439	0.818439			2.42942	-0.475609	0.00372035	0.719163	0.719163	+	+	3.33834	-0.584263	0.000458837	0.66699	0.66699	0.0841846	0	-0.179829	A0A087X232;P09871;F8WCZ6;H0Y5D1;F5H7T4;B5MCV4	A0A087X232;P09871;F8WCZ6	Complement C1s subcomponent;Complement C1s subcomponent heavy chain;Complement C1s subcomponent light chain	24	tr|A0A087X232|A0A087X232_HUMAN Complement C1s subcomponent OS=Homo sapiens OX=9606 GN=C1S PE=1 SV=1;sp|P09871|C1S_HUMAN Complement C1s subcomponent OS=Homo sapiens OX=9606 GN=C1S PE=1 SV=1;tr|F8WCZ6|F8WCZ6_HUMAN Complement C1s subcomponent OS=Homo sapiens	Color2 [Red]	1	5					activation of immune response;biological regulation;complement activation;complement activation, classical pathway;defense response;humoral immune response;immune effector process;immune response;immune system process;innate immune response;macromolecule metabolic process;metabolic process;positive regulation of biological process;positive regulation of immune response;positive regulation of immu…	binding;calcium ion binding;catalytic activity;cation binding;endopeptidase activity;hydrolase activity;identical protein binding;ion binding;metal ion binding;peptidase activity;peptidase activity, acting on L-amino acid peptides;protein binding;serine hydrolase activity;serine-type endopeptidase activity;serine-type peptidase activity	blood microparticle;extracellular membrane-bounded organelle;extracellular organelle;extracellular region;extracellular region part;extracellular vesicular exosome;membrane-bounded organelle;membrane-bounded vesicle;organelle;vesicle	biological regulation;immune system process;macromolecule metabolic process;metabolic process;primary metabolic process;protein metabolic process;response to stimulus;response to stress	extracellular organelle;extracellular region;organelle;vesicle	Complement and coagulation cascades;Staphylococcus aureus infection;Systemic lupus erythematosus	CUB;EGF_CA;Sushi;Trypsin	AKT_UP.V1_DN;BAELDE_DIABETIC_NEPHROPATHY_DN;BERTUCCI_MEDULLARY_VS_DUCTAL_BREAST_CANCER_UP;BIOCARTA_CLASSIC_PATHWAY;BIOCARTA_COMP_PATHWAY;BLALOCK_ALZHEIMERS_DISEASE_UP;BOQUEST_STEM_CELL_UP;CAIRO_HEPATOBLASTOMA_CLASSES_DN;CAIRO_HEPATOBLASTOMA_POOR_SURVIVAL;CHANG_CORE_SERUM_RESPONSE_DN;CHARAFE_BREAST_CANCER_LUMINAL_VS_BASAL_DN;CHARAFE_BREAST_CANCER_LUMINAL_VS_MESENCHYMAL_DN;CHICAS_RB1_TARGETS_CONFLU…	3D-structure;Calcium;Complementpathway;Completeproteome;Directproteinsequencing;Disulfidebond;EGF-likedomain;Glycoprotein;Hydrolase;Hydroxylation;Immunity;Innateimmunity;Metal-binding;Polymorphism;Protease;Proteomicsidentification;Referenceproteome;Repeat;Serineprotease;Signal;Sushi		GO:0002252;GO:0002253;GO:0002376;GO:0002682;GO:0002684;GO:0006950;GO:0006952;GO:0006955;GO:0006956;GO:0006958;GO:0006959;GO:0008152;GO:0019538;GO:0043170;GO:0044238;GO:0045087;GO:0048518;GO:0048583;GO:0048584;GO:0050776;GO:0050778;GO:0050789;GO:0050896;GO:0065007;GO:0072376	GO:0003824;GO:0004175;GO:0004252;GO:0005488;GO:0005509;GO:0005515;GO:0008233;GO:0008236;GO:0016787;GO:0017171;GO:0042802;GO:0043167;GO:0043169;GO:0046872;GO:0070011	GO:0005576;GO:0031982;GO:0031988;GO:0043226;GO:0043227;GO:0043230;GO:0044421;GO:0065010;GO:0070062;GO:0072562
C2			0.853668	-0.437518	0.140066	0.738404	0.738404			0.468588	-0.290726	0.339948	0.81749	0.81749	+	+	4.73755	-0.956969	1.82999e-05	0.515138	0.515138	0.0946833	0	-0.293154	P06681;B4DQI1;A0A0G2JL69;A0A0G2JIE7;H0Y3H6;E9PDZ0;A0A0G2JK28;H0Y868	P06681;B4DQI1;A0A0G2JL69;A0A0G2JIE7;H0Y3H6;E9PDZ0;A0A0G2JK28	Complement C2;Complement C2b fragment;Complement C2a fragment	240	sp|P06681|CO2_HUMAN Complement C2 OS=Homo sapiens OX=9606 GN=C2 PE=1 SV=2;tr|B4DQI1|B4DQI1_HUMAN Complement C2 OS=Homo sapiens OX=9606 GN=C2 PE=1 SV=1;tr|A0A0G2JL69|A0A0G2JL69_HUMAN Complement C2 OS=Homo sapiens OX=9606 GN=C2 PE=1 SV=1;tr|A0A0G2JIE7|A0A0G2	Color2 [Red]	1	5					activation of immune response;biological regulation;complement activation;complement activation, classical pathway;defense response;humoral immune response;immune effector process;immune response;immune system process;innate immune response;macromolecule metabolic process;metabolic process;positive regulation of apoptotic cell clearance;positive regulation of biological process;positive regulatio…	binding;catalytic activity;cation binding;endopeptidase activity;hydrolase activity;ion binding;metal ion binding;peptidase activity;peptidase activity, acting on L-amino acid peptides;serine hydrolase activity;serine-type endopeptidase activity;serine-type peptidase activity	extracellular membrane-bounded organelle;extracellular organelle;extracellular region;extracellular region part;extracellular space;extracellular vesicular exosome;membrane-bounded organelle;membrane-bounded vesicle;organelle;vesicle	biological regulation;immune system process;macromolecule metabolic process;metabolic process;primary metabolic process;protein metabolic process;regulation of transport;response to chemical stimulus;response to external stimulus;response to extracellular stimulus;response to stimulus;response to stress	extracellular organelle;extracellular region;extracellular space;organelle;vesicle	Complement and coagulation cascades;Staphylococcus aureus infection;Systemic lupus erythematosus	Sushi;Trypsin;VWA	ABE_VEGFA_TARGETS_30MIN;ACTIVATION_OF_IMMUNE_RESPONSE;ACUTE_INFLAMMATORY_RESPONSE;ADAPTIVE_IMMUNE_RESPONSE;ADAPTIVE_IMMUNE_RESPONSE_GO_0002460;BENNETT_SYSTEMIC_LUPUS_ERYTHEMATOSUS;BIOCARTA_CLASSIC_PATHWAY;BIOCARTA_COMP_PATHWAY;BIOCARTA_LECTIN_PATHWAY;BROWN_MYELOID_CELL_DEVELOPMENT_UP;BRUINS_UVC_RESPONSE_VIA_TP53_GROUP_A;CELLULAR_MACROMOLECULE_METABOLIC_PROCESS;CELLULAR_PROTEIN_METABOLIC_PROCESS;C…	3D-structure;Alternativesplicing;Complementpathway;Completeproteome;Directproteinsequencing;Diseasemutation;Disulfidebond;Glycoprotein;Hydrolase;Immunity;Innateimmunity;Metal-binding;Polymorphism;Protease;Proteomicsidentification;Referenceproteome;Repeat;Secreted;Serineprotease;Signal;Sushi		GO:0002252;GO:0002253;GO:0002376;GO:0002673;GO:0002682;GO:0002684;GO:0002697;GO:0002920;GO:0006950;GO:0006952;GO:0006955;GO:0006956;GO:0006958;GO:0006959;GO:0007584;GO:0008152;GO:0009605;GO:0009991;GO:0010468;GO:0019222;GO:0019538;GO:0030100;GO:0030449;GO:0031347;GO:0031667;GO:0032101;GO:0032879;GO:0042221;GO:0043170;GO:0044238;GO:0045087;GO:0045807;GO:0048518;GO:0048522;GO:0048583;GO:0048584;GO:…	GO:0003824;GO:0004175;GO:0004252;GO:0005488;GO:0008233;GO:0008236;GO:0016787;GO:0017171;GO:0043167;GO:0043169;GO:0046872;GO:0070011	GO:0005576;GO:0005615;GO:0031982;GO:0031988;GO:0043226;GO:0043227;GO:0043230;GO:0044421;GO:0065010;GO:0070062
C3		+	4.08821	0.394214	8.16185e-05	1.31423	1.31423			1.48199	0.191562	0.0329618	1.142	1.142			3.3744	0.259654	0.000422283	1.19719	1.19719	-0.381266	0	0.766084	P01024;M0QYC8;M0QXZ3;M0R1Q1;M0R0Q9;O95568	P01024	Complement C3;Complement C3 beta chain;C3-beta-c;Complement C3 alpha chain;C3a anaphylatoxin;Acylation stimulating protein;Complement C3b alpha chain;Complement C3c alpha chain fragment 1;Complement C3dg fragment;Complement C3g fragment;Complement C3d fragment;Complement C3f fragment;Complement C3c alpha chain fragment 2	181	sp|P01024|CO3_HUMAN Complement C3 OS=Homo sapiens OX=9606 GN=C3 PE=1 SV=2	Color2 [Red]	1	5					activation of immune response;biological regulation;carboxylic acid metabolic process;cell surface receptor linked signaling pathway;cellular ketone metabolic process;cellular lipid metabolic process;cellular metabolic process;cellular process;cellular response to stimulus;complement activation;complement activation, alternative pathway;complement activation, classical pathway;defense response;fa…	binding;C5a anaphylatoxin chemotactic receptor binding;C5L2 anaphylatoxin chemotactic receptor binding;catalytic activity;endopeptidase inhibitor activity;endopeptidase regulator activity;enzyme inhibitor activity;enzyme regulator activity;G-protein-coupled receptor binding;methyltransferase activity;peptidase inhibitor activity;peptidase regulator activity;protein binding;receptor binding;transf…	blood microparticle;cell part;extracellular membrane-bounded organelle;extracellular organelle;extracellular region;extracellular region part;extracellular space;extracellular vesicular exosome;membrane;membrane-bounded organelle;membrane-bounded vesicle;organelle;plasma membrane;vesicle	biological regulation;cellular ketone metabolic process;cellular lipid metabolic process;cellular metabolic process;cellular process;immune system process;lipid metabolic process;macromolecule metabolic process;metabolic process;organic acid metabolic process;primary metabolic process;protein metabolic process;regulation of protein modification process;regulation of transport;response to stimulus…	cell part;extracellular organelle;extracellular region;extracellular space;membrane;organelle;plasma membrane;vesicle	Chagas disease (American trypanosomiasis);Complement and coagulation cascades;ko05152;Leishmaniasis;Phagosome;Staphylococcus aureus infection;Systemic lupus erythematosus	A2M;A2M_comp;A2M_N;A2M_N_2;A2M_recep;ANATO;Methyltransf_16;NTR;Thiol-ester_cl	ACEVEDO_LIVER_CANCER_DN;ACEVEDO_LIVER_TUMOR_VS_NORMAL_ADJACENT_TISSUE_DN;BIOCARTA_CLASSIC_PATHWAY;BIOCARTA_COMP_PATHWAY;BIOCARTA_LAIR_PATHWAY;BIOCARTA_LECTIN_PATHWAY;BOQUEST_STEM_CELL_CULTURED_VS_FRESH_DN;BOQUEST_STEM_CELL_UP;BORCZUK_MALIGNANT_MESOTHELIOMA_UP;BOYLAN_MULTIPLE_MYELOMA_C_D_DN;BOYLAN_MULTIPLE_MYELOMA_PCA1_UP;BROWN_MYELOID_CELL_DEVELOPMENT_UP;BUCKANOVICH_T_LYMPHOCYTE_HOMING_ON_TUMOR_U…	3D-structure;Age-relatedmaculardegeneration;Cleavageonpairofbasicresidues;Complementalternatepathway;Complementpathway;Completeproteome;Directproteinsequencing;Diseasemutation;Disulfidebond;Fattyacidmetabolism;Glycoprotein;Hemolyticuremicsyndrome;Immunity;Inflammatoryresponse;Innateimmunity;Lipidmetabolism;Methyltransferase;Phosphoprotein;Polymorphism;Proteomicsidentification;Referenceproteome;S-…		GO:0001796;GO:0001798;GO:0001817;GO:0001819;GO:0001932;GO:0001934;GO:0001969;GO:0001970;GO:0002252;GO:0002253;GO:0002376;GO:0002673;GO:0002675;GO:0002682;GO:0002684;GO:0002697;GO:0002699;GO:0002703;GO:0002705;GO:0002706;GO:0002708;GO:0002712;GO:0002714;GO:0002819;GO:0002821;GO:0002822;GO:0002824;GO:0002861;GO:0002863;GO:0002864;GO:0002866;GO:0002883;GO:0002885;GO:0002886;GO:0002888;GO:0002889;GO:…	GO:0001664;GO:0003824;GO:0004857;GO:0004866;GO:0005102;GO:0005488;GO:0005515;GO:0008168;GO:0016740;GO:0016741;GO:0030234;GO:0030414;GO:0031714;GO:0031715;GO:0061134;GO:0061135	GO:0005576;GO:0005615;GO:0005886;GO:0016020;GO:0031982;GO:0031988;GO:0043226;GO:0043227;GO:0043230;GO:0044421;GO:0044464;GO:0065010;GO:0070062;GO:0072562
C4A		+	1.6592	0.827311	0.0219181	1.77438	1.77438			1.61722	0.664064	0.0241424	1.58454	1.58454	+	+	5.00831	1.39024	9.81059e-06	2.62122	2.62122	-0.14739	0	0.498002	P0C0L4	P0C0L4	Complement C4-A;Complement C4 beta chain;Complement C4-A alpha chain;C4a anaphylatoxin;C4b-A;C4d-A;Complement C4 gamma chain	252	sp|P0C0L4|CO4A_HUMAN Complement C4-A OS=Homo sapiens OX=9606 GN=C4A PE=1 SV=2	Color2 [Red]	1	5					activation of immune response;biological regulation;complement activation;complement activation, classical pathway;defense response;humoral immune response;immune effector process;immune response;immune system process;inflammatory response;innate immune response;macromolecule metabolic process;metabolic process;positive regulation of apoptotic cell clearance;positive regulation of biological proc…	binding;complement binding;complement component C1q binding;endopeptidase inhibitor activity;endopeptidase regulator activity;enzyme inhibitor activity;enzyme regulator activity;opsonin binding;peptidase inhibitor activity;peptidase regulator activity;protein binding	blood microparticle;cell part;extracellular membrane-bounded organelle;extracellular organelle;extracellular region;extracellular region part;extracellular vesicular exosome;membrane;membrane-bounded organelle;membrane-bounded vesicle;organelle;plasma membrane;vesicle	biological regulation;immune system process;macromolecule metabolic process;metabolic process;primary metabolic process;protein metabolic process;regulation of transport;response to stimulus;response to stress	cell part;extracellular organelle;extracellular region;membrane;organelle;plasma membrane;vesicle	Complement and coagulation cascades;Staphylococcus aureus infection;Systemic lupus erythematosus	A2M;A2M_comp;A2M_N;A2M_N_2;A2M_recep;ANATO;NTR;Thiol-ester_cl	BIOCARTA_CLASSIC_PATHWAY;BIOCARTA_COMP_PATHWAY;BIOCARTA_LECTIN_PATHWAY;chr6p21;DELYS_THYROID_CANCER_UP;DEMAGALHAES_AGING_UP;GGGAGGRR_V$MAZ_Q6;HOSHIDA_LIVER_CANCER_SUBCLASS_S3;HU_GENOTOXIN_ACTION_DIRECT_VS_INDIRECT_24HR;KEGG_COMPLEMENT_AND_COAGULATION_CASCADES;KEGG_SYSTEMIC_LUPUS_ERYTHEMATOSUS;LINDGREN_BLADDER_CANCER_CLUSTER_2B;MODULE_117;MODULE_130;MODULE_447;REACTOME_COMPLEMENT_CASCADE;REACTOME_…	3D-structure;Alternativesplicing;Bloodgroupantigen;Cleavageonpairofbasicresidues;Complementpathway;Completeproteome;Directproteinsequencing;Diseasemutation;Disulfidebond;Glycoprotein;Immunity;Inflammatoryresponse;Innateimmunity;Polymorphism;Referenceproteome;Secreted;Signal;Sulfation;Systemiclupuserythematosus;Thioesterbond		GO:0002252;GO:0002253;GO:0002376;GO:0002673;GO:0002682;GO:0002684;GO:0002697;GO:0002920;GO:0006950;GO:0006952;GO:0006954;GO:0006955;GO:0006956;GO:0006958;GO:0006959;GO:0008152;GO:0009611;GO:0010468;GO:0019222;GO:0019538;GO:0030100;GO:0030449;GO:0031347;GO:0032101;GO:0032879;GO:0043170;GO:0044238;GO:0045087;GO:0045807;GO:0048518;GO:0048522;GO:0048583;GO:0048584;GO:0050727;GO:0050764;GO:0050766;GO:…	GO:0001846;GO:0001848;GO:0001849;GO:0004857;GO:0004866;GO:0005488;GO:0005515;GO:0030234;GO:0030414;GO:0061134;GO:0061135	GO:0005576;GO:0005886;GO:0016020;GO:0031982;GO:0031988;GO:0043226;GO:0043227;GO:0043230;GO:0044421;GO:0044464;GO:0065010;GO:0070062;GO:0072562
C4B			0.620968	0.118735	0.239349	1.08578	1.08578			0.604025	-0.195579	0.248872	0.873222	0.873222			0.734569	0.12774	0.18426	1.09258	1.09258	0.191477	0	0.368488	P0C0L5;F5GXS0;A0A0G2JL54;A0A3B3ISA6	P0C0L5;F5GXS0;A0A0G2JL54;A0A3B3ISA6	Complement C4-B;Complement C4 beta chain;Complement C4-B alpha chain;C4a anaphylatoxin;C4b-B;C4d-B;Complement C4 gamma chain	253	sp|P0C0L5|CO4B_HUMAN Complement C4-B OS=Homo sapiens OX=9606 GN=C4B PE=1 SV=2;tr|F5GXS0|F5GXS0_HUMAN Complement C4-B OS=Homo sapiens OX=9606 GN=C4B PE=1 SV=1;tr|A0A0G2JL54|A0A0G2JL54_HUMAN Complement C4-B OS=Homo sapiens OX=9606 GN=C4B_2 PE=1 SV=1;tr|A0A3B	Color2 [Red]	1	5					activation of immune response;biological regulation;complement activation;complement activation, classical pathway;defense response;detection of biotic stimulus;detection of chemical stimulus;detection of molecule of bacterial origin;detection of stimulus;humoral immune response;immune effector process;immune response;immune system process;inflammatory response;innate immune response;macromolecul…	binding;carbohydrate binding;complement binding;endopeptidase inhibitor activity;endopeptidase regulator activity;enzyme inhibitor activity;enzyme regulator activity;peptidase inhibitor activity;peptidase regulator activity;protein binding	blood microparticle;cell part;extracellular membrane-bounded organelle;extracellular organelle;extracellular region;extracellular region part;extracellular space;extracellular vesicular exosome;membrane;membrane-bounded organelle;membrane-bounded vesicle;organelle;other organism cell;other organism part;plasma membrane;vesicle	biological regulation;detection of stimulus;immune system process;macromolecule metabolic process;metabolic process;primary metabolic process;protein metabolic process;regulation of transport;response to biotic stimulus;response to chemical stimulus;response to stimulus;response to stress	cell part;extracellular organelle;extracellular region;extracellular space;membrane;organelle;plasma membrane;vesicle	Complement and coagulation cascades;Staphylococcus aureus infection;Systemic lupus erythematosus	A2M;A2M_comp;A2M_N;A2M_N_2;A2M_recep;ANATO;NTR;Thiol-ester_cl	BENPORATH_CYCLING_GENES;BIOCARTA_CLASSIC_PATHWAY;BIOCARTA_COMP_PATHWAY;BIOCARTA_LECTIN_PATHWAY;chr6p21;COLINA_TARGETS_OF_4EBP1_AND_4EBP2;GGGAGGRR_V$MAZ_Q6;GOBERT_OLIGODENDROCYTE_DIFFERENTIATION_DN;GSE11924_TH2_VS_TH17_CD4_TCELL_UP;GSE17721_POLYIC_VS_CPG_2H_BMDM_DN;GSE20715_WT_VS_TLR4_KO_LUNG_DN;GSE30083_SP2_VS_SP3_THYMOCYTE_UP;GSE32423_CTRL_VS_IL7_MEMORY_CD8_TCELL_UP;GSE32423_IL7_VS_IL4_MEMORY_CD…	Bloodgroupantigen;Cleavageonpairofbasicresidues;Complementpathway;Completeproteome;Directproteinsequencing;Disulfidebond;Glycoprotein;Immunity;Inflammatoryresponse;Innateimmunity;Polymorphism;Proteomicsidentification;Referenceproteome;Secreted;Signal;Sulfation;Systemiclupuserythematosus;Thioesterbond		GO:0002237;GO:0002252;GO:0002253;GO:0002376;GO:0002673;GO:0002682;GO:0002684;GO:0002697;GO:0002920;GO:0006950;GO:0006952;GO:0006954;GO:0006955;GO:0006956;GO:0006958;GO:0006959;GO:0008152;GO:0008228;GO:0009593;GO:0009595;GO:0009607;GO:0009611;GO:0010033;GO:0010468;GO:0019222;GO:0019538;GO:0030100;GO:0030449;GO:0031347;GO:0032101;GO:0032490;GO:0032879;GO:0042221;GO:0043170;GO:0044238;GO:0045087;GO:…	GO:0001848;GO:0004857;GO:0004866;GO:0005488;GO:0005515;GO:0030234;GO:0030246;GO:0030414;GO:0061134;GO:0061135	GO:0005576;GO:0005615;GO:0005886;GO:0016020;GO:0031982;GO:0031988;GO:0043226;GO:0043227;GO:0043230;GO:0044216;GO:0044217;GO:0044421;GO:0044464;GO:0065010;GO:0070062;GO:0072562
C4BPA		+	2.75984	-0.734167	0.00173844	0.601165	0.601165		+	2.67965	-0.786599	0.00209096	0.579709	0.579709	+	+	3.87347	-0.820119	0.000133823	0.566395	0.566395	0.496667	0	-0.446463	P04003	P04003	C4b-binding protein alpha chain	223	sp|P04003|C4BPA_HUMAN C4b-binding protein alpha chain OS=Homo sapiens OX=9606 GN=C4BPA PE=1 SV=2	Color2 [Red]	1	5					activation of immune response;biological regulation;complement activation;complement activation, classical pathway;defense response;humoral immune response;immune effector process;immune response;immune system process;innate immune response;macromolecule metabolic process;metabolic process;negative regulation of biological process;negative regulation of complement activation;negative regulation o…		blood microparticle;cell part;extracellular region;extracellular region part;extracellular space;membrane;other organism cell;other organism part;plasma membrane	biological regulation;immune system process;macromolecule metabolic process;metabolic process;primary metabolic process;protein metabolic process;response to stimulus;response to stress	cell part;extracellular region;extracellular space;membrane;plasma membrane	Complement and coagulation cascades	Sushi	ATF2_S_UP.V1_DN;BOCHKIS_FOXA2_TARGETS;BROWNE_HCMV_INFECTION_6HR_UP;CAR_HPX;CAR_IGFBP1;chr1q32;COLINA_TARGETS_OF_4EBP1_AND_4EBP2;CREIGHTON_ENDOCRINE_THERAPY_RESISTANCE_3;ESC_J1_UP_EARLY.V1_UP;GAJATE_RESPONSE_TO_TRABECTEDIN_UP;GCNP_SHH_UP_EARLY.V1_DN;GNF2_CYP2B6;GNF2_HPN;GNF2_HPX;GNF2_LCAT;GSE15750_WT_VS_TRAF6KO_DAY10_EFF_CD8_TCELL_UP;GSE17974_0H_VS_0.5H_IN_VITRO_ACT_CD4_TCELL_UP;GSE17974_0H_VS_12H…	3D-structure;Complementpathway;Completeproteome;Directproteinsequencing;Disulfidebond;Glycoprotein;Immunity;Innateimmunity;Polymorphism;Referenceproteome;Repeat;Secreted;Signal;Sushi		GO:0002252;GO:0002253;GO:0002376;GO:0002673;GO:0002682;GO:0002683;GO:0002684;GO:0002697;GO:0002698;GO:0002703;GO:0002706;GO:0002712;GO:0002819;GO:0002822;GO:0002889;GO:0002920;GO:0002921;GO:0002923;GO:0006950;GO:0006952;GO:0006955;GO:0006956;GO:0006958;GO:0006959;GO:0008152;GO:0009892;GO:0009893;GO:0009894;GO:0009896;GO:0010468;GO:0010604;GO:0010605;GO:0010955;GO:0019222;GO:0019538;GO:0030449;GO:…		GO:0005576;GO:0005615;GO:0005886;GO:0016020;GO:0044216;GO:0044217;GO:0044421;GO:0044464;GO:0072562
C5			0.815542	0.238153	0.152918	1.17948	1.17948			0.0442409	-0.0236013	0.903148	0.983774	0.983774			2.34037	0.29846	0.00456694	1.22983	1.22983	-0.0465573	0	0.44322	P01031	P01031	Complement C5;Complement C5 beta chain;Complement C5 alpha chain;C5a anaphylatoxin;Complement C5 alpha chain	182	sp|P01031|CO5_HUMAN Complement C5 OS=Homo sapiens OX=9606 GN=C5 PE=1 SV=4	Color2 [Red]	1	5					activation of immune response;activation of MAPK activity;biological regulation;calcium ion homeostasis;carbohydrate homeostasis;cation homeostasis;cell chemotaxis;cell death;cell migration;cell motility;cell surface receptor linked signaling pathway;cellular calcium ion homeostasis;cellular cation homeostasis;cellular chemical homeostasis;cellular component movement;cellular divalent inorganic c…	binding;chemokine activity;chemokine receptor binding;cytokine activity;cytokine receptor binding;endopeptidase inhibitor activity;endopeptidase regulator activity;enzyme inhibitor activity;enzyme regulator activity;G-protein-coupled receptor binding;peptidase inhibitor activity;peptidase regulator activity;protein binding;receptor binding	cell part;extracellular membrane-bounded organelle;extracellular organelle;extracellular region;extracellular region part;extracellular space;extracellular vesicular exosome;macromolecular complex;membrane attack complex;membrane part;membrane-bounded organelle;membrane-bounded vesicle;organelle;plasma membrane part;pore complex;protein complex;vesicle	biological regulation;cell death;cell motility;cellular component movement;cellular homeostasis;cellular ion homeostasis;cellular metabolic process;cellular process;death;developmental process;embryo development;homeostatic process;immune system process;locomotion;macromolecule metabolic process;macromolecule modification;metabolic process;phosphorus metabolic process;primary metabolic process;pr…	cell part;extracellular organelle;extracellular region;extracellular space;macromolecular complex;organelle;protein complex;vesicle	Complement and coagulation cascades;Prion diseases;Staphylococcus aureus infection;Systemic lupus erythematosus	A2M;A2M_comp;A2M_N;A2M_N_2;A2M_recep;ANATO;NTR	ACEVEDO_LIVER_CANCER_DN;ACTIVATION_OF_MAPK_ACTIVITY;BEHAVIOR;BHATI_G2M_ARREST_BY_2METHOXYESTRADIOL_DN;BIOCARTA_CLASSIC_PATHWAY;BIOCARTA_COMP_PATHWAY;BIOCARTA_GRANULOCYTES_PATHWAY;BIOCARTA_LAIR_PATHWAY;BIOCARTA_LECTIN_PATHWAY;BLALOCK_ALZHEIMERS_DISEASE_INCIPIENT_UP;BLALOCK_ALZHEIMERS_DISEASE_UP;CAIRO_LIVER_DEVELOPMENT_DN;CELL_SURFACE_RECEPTOR_LINKED_SIGNAL_TRANSDUCTION_GO_0007166;CHEMOKINE_ACTIVIT…	3D-structure;Cleavageonpairofbasicresidues;Complementalternatepathway;Complementpathway;Completeproteome;Cytolysis;Directproteinsequencing;Disulfidebond;Glycoprotein;Immunity;Inflammatoryresponse;Innateimmunity;Membraneattackcomplex;Polymorphism;Referenceproteome;Secreted;Signal		GO:0000187;GO:0001701;GO:0001817;GO:0001819;GO:0001932;GO:0002252;GO:0002253;GO:0002376;GO:0002523;GO:0002673;GO:0002682;GO:0002683;GO:0002684;GO:0002685;GO:0002686;GO:0002688;GO:0002689;GO:0002697;GO:0002920;GO:0006464;GO:0006468;GO:0006793;GO:0006796;GO:0006873;GO:0006874;GO:0006875;GO:0006928;GO:0006935;GO:0006950;GO:0006952;GO:0006954;GO:0006955;GO:0006956;GO:0006957;GO:0006958;GO:0006959;GO:…	GO:0001664;GO:0004857;GO:0004866;GO:0005102;GO:0005125;GO:0005126;GO:0005488;GO:0005515;GO:0008009;GO:0030234;GO:0030414;GO:0042379;GO:0061134;GO:0061135	GO:0005576;GO:0005579;GO:0005615;GO:0031982;GO:0031988;GO:0032991;GO:0043226;GO:0043227;GO:0043230;GO:0043234;GO:0044421;GO:0044425;GO:0044459;GO:0044464;GO:0046930;GO:0065010;GO:0070062
C6			0.591234	0.176842	0.25631	1.13041	1.13041			0.44476	-0.12473	0.35912	0.917176	0.917176			0.621152	0.155339	0.239248	1.11368	1.11368	-0.107446	0	0.374308	P13671	P13671	Complement component C6	266	sp|P13671|CO6_HUMAN Complement component C6 OS=Homo sapiens OX=9606 GN=C6 PE=1 SV=3	Color2 [Red]	1	5					activation of immune response;biological regulation;cell death;cellular process;chordate embryonic development;complement activation;complement activation, classical pathway;cytolysis;death;defense response;developmental process;embryo development;embryo development ending in birth or egg hatching;humoral immune response;immune effector process;immune response;immune system process;in utero embry…		cell part;extracellular membrane-bounded organelle;extracellular organelle;extracellular region;extracellular region part;extracellular vesicular exosome;macromolecular complex;membrane attack complex;membrane part;membrane-bounded organelle;membrane-bounded vesicle;organelle;plasma membrane part;pore complex;protein complex;vesicle	biological regulation;cell death;cellular process;death;developmental process;embryo development;immune system process;macromolecule metabolic process;metabolic process;primary metabolic process;protein metabolic process;response to stimulus;response to stress	cell part;extracellular organelle;extracellular region;macromolecular complex;organelle;protein complex;vesicle	Complement and coagulation cascades;Prion diseases;Systemic lupus erythematosus	Kazal_2;Ldl_recept_a;MACPF;Sushi;TSP_1	BENPORATH_CYCLING_GENES;BIOCARTA_CLASSIC_PATHWAY;BIOCARTA_COMP_PATHWAY;BIOCARTA_LAIR_PATHWAY;BIOCARTA_LECTIN_PATHWAY;BOCHKIS_FOXA2_TARGETS;BONOME_OVARIAN_CANCER_SURVIVAL_OPTIMAL_DEBULKING;BOQUEST_STEM_CELL_CULTURED_VS_FRESH_UP;BOQUEST_STEM_CELL_UP;BORCZUK_MALIGNANT_MESOTHELIOMA_DN;CAIRO_HEPATOBLASTOMA_DN;CAR_HPX;CAR_IGFBP1;CHEMNITZ_RESPONSE_TO_PROSTAGLANDIN_E2_DN;CHEN_LVAD_SUPPORT_OF_FAILING_HEAR…	3D-structure;Complementpathway;Completeproteome;Cytolysis;Directproteinsequencing;Disulfidebond;EGF-likedomain;Glycoprotein;Immunity;Innateimmunity;Membraneattackcomplex;Polymorphism;Referenceproteome;Repeat;Secreted;Signal;Sushi		GO:0001701;GO:0001969;GO:0001970;GO:0002252;GO:0002253;GO:0002376;GO:0002673;GO:0002682;GO:0002684;GO:0002697;GO:0002699;GO:0002920;GO:0002922;GO:0006950;GO:0006952;GO:0006955;GO:0006956;GO:0006958;GO:0006959;GO:0008152;GO:0008219;GO:0009790;GO:0009792;GO:0009893;GO:0009987;GO:0010468;GO:0010604;GO:0010954;GO:0016265;GO:0019222;GO:0019538;GO:0019835;GO:0022603;GO:0030449;GO:0031347;GO:0032101;GO:…		GO:0005576;GO:0005579;GO:0031982;GO:0031988;GO:0032991;GO:0043226;GO:0043227;GO:0043230;GO:0043234;GO:0044421;GO:0044425;GO:0044459;GO:0044464;GO:0046930;GO:0065010;GO:0070062
C7			0.806426	0.403634	0.156161	1.32284	1.32284			0.839474	0.429486	0.144719	1.34675	1.34675			0.570264	0.281391	0.26899	1.21537	1.21537	-0.317772	0	0.327175	P10643;B4DLR2;A0A0D9SEN1;Q12884	P10643	Complement component C7	260	sp|P10643|CO7_HUMAN Complement component C7 OS=Homo sapiens OX=9606 GN=C7 PE=1 SV=2	Color2 [Red]	1	5					activation of immune response;anatomical structure formation involved in morphogenesis;angiogenesis;biological adhesion;biological regulation;cation homeostasis;cell adhesion;cell cycle arrest;cell cycle process;cell death;cell migration;cell motility;cellular cation homeostasis;cellular chemical homeostasis;cellular component movement;cellular homeostasis;cellular ion homeostasis;cellular metal …	binding;catalytic activity;dipeptidyl-peptidase activity;endopeptidase activity;enzyme binding;exopeptidase activity;hydrolase activity;identical protein binding;integrin binding;metalloendopeptidase activity;metallopeptidase activity;peptidase activity;peptidase activity, acting on L-amino acid peptides;protease binding;protein binding;protein complex binding;protein dimerization activity;protei…	adherens junction;anchoring junction;apical part of cell;basal part of cell;cell junction;cell part;cell projection;cell projection membrane;cell projection part;cell surface;cell-substrate adherens junction;cell-substrate junction;cytoplasm;extracellular membrane-bounded organelle;extracellular organelle;extracellular region;extracellular region part;extracellular space;extracellular vesicular e…	anatomical structure formation involved in morphogenesis;biological adhesion;biological regulation;cell adhesion;cell death;cell motility;cellular component movement;cellular homeostasis;cellular ion homeostasis;cellular process;death;developmental process;homeostatic process;immune system process;locomotion;macromolecule metabolic process;metabolic process;primary metabolic process;protein metab…	apical part of cell;basal part of cell;cell part;cell projection;cell surface;cytoplasm;extracellular organelle;extracellular region;extracellular space;macromolecular complex;membrane;organelle;plasma membrane;protein complex;vesicle	Complement and coagulation cascades;Prion diseases;Systemic lupus erythematosus	DPPIV_N;Ldl_recept_a;MACPF;Peptidase_S9;Sushi;TSP_1	ACEVEDO_LIVER_TUMOR_VS_NORMAL_ADJACENT_TISSUE_DN;AGCYRWTTC_UNKNOWN;ALK_DN.V1_UP;ANASTASSIOU_CANCER_MESENCHYMAL_TRANSITION_SIGNATURE;BERTUCCI_MEDULLARY_VS_DUCTAL_BREAST_CANCER_DN;BHATI_G2M_ARREST_BY_2METHOXYESTRADIOL_UP;BIOCARTA_CLASSIC_PATHWAY;BIOCARTA_COMP_PATHWAY;BIOCARTA_LAIR_PATHWAY;BIOCARTA_LECTIN_PATHWAY;BLALOCK_ALZHEIMERS_DISEASE_UP;BMI1_DN.V1_UP;BMI1_DN_MEL18_DN.V1_UP;BONOME_OVARIAN_CANCE…	3D-structure;Alternativesplicing;Angiogenesis;Apoptosis;Celladhesion;Celljunction;Cellmembrane;Cellprojection;Cleavageonpairofbasicresidues;Complementalternatepathway;Complementpathway;Completeproteome;Cytolysis;Cytoplasm;Directproteinsequencing;Diseasemutation;Disulfidebond;EGF-likedomain;Glycoprotein;Hydrolase;Immunity;Innateimmunity;Membrane;Membraneattackcomplex;Polymorphism;Protease;Proteomi…	SC5bp-7 complex	GO:0001525;GO:0002252;GO:0002253;GO:0002376;GO:0002673;GO:0002682;GO:0002684;GO:0002697;GO:0002920;GO:0006508;GO:0006873;GO:0006875;GO:0006883;GO:0006928;GO:0006950;GO:0006952;GO:0006955;GO:0006956;GO:0006957;GO:0006958;GO:0006959;GO:0007050;GO:0007155;GO:0008152;GO:0008219;GO:0008285;GO:0009987;GO:0010468;GO:0010564;GO:0010710;GO:0010712;GO:0010715;GO:0010716;GO:0016265;GO:0016477;GO:0019222;GO:…	GO:0002020;GO:0003824;GO:0004175;GO:0004222;GO:0004252;GO:0005102;GO:0005178;GO:0005488;GO:0005515;GO:0008233;GO:0008236;GO:0008237;GO:0008238;GO:0008239;GO:0016787;GO:0017171;GO:0019899;GO:0032403;GO:0042802;GO:0042803;GO:0046983;GO:0070011	GO:0005576;GO:0005579;GO:0005615;GO:0005737;GO:0005886;GO:0005912;GO:0005924;GO:0005925;GO:0009986;GO:0016020;GO:0016021;GO:0030027;GO:0030054;GO:0030055;GO:0031224;GO:0031253;GO:0031256;GO:0031258;GO:0031982;GO:0031988;GO:0032587;GO:0032991;GO:0042995;GO:0043226;GO:0043227;GO:0043230;GO:0043234;GO:0044421;GO:0044424;GO:0044425;GO:0044459;GO:0044463;GO:0044464;GO:0045177;GO:0045178;GO:0046930;GO:…
C8A			0.96739	0.192485	0.107798	1.14273	1.14273			0.530231	0.127883	0.294964	1.09269	1.09269			1.15244	-0.178891	0.0703977	0.883382	0.883382	0.237732	0	0.0815089	P07357	P07357	Complement component C8 alpha chain	243	sp|P07357|CO8A_HUMAN Complement component C8 alpha chain OS=Homo sapiens OX=9606 GN=C8A PE=1 SV=2	Color2 [Red]	1	5					activation of immune response;biological regulation;cell death;cellular process;complement activation;complement activation, alternative pathway;complement activation, classical pathway;cytolysis;death;defense response;humoral immune response;immune effector process;immune response;immune system process;innate immune response;macromolecule metabolic process;metabolic process;positive regulation o…		blood microparticle;cell part;extracellular membrane-bounded organelle;extracellular organelle;extracellular region;extracellular region part;extracellular space;extracellular vesicular exosome;macromolecular complex;membrane;membrane attack complex;membrane part;membrane-bounded organelle;membrane-bounded vesicle;organelle;plasma membrane part;pore complex;protein complex;vesicle	biological regulation;cell death;cellular process;death;immune system process;macromolecule metabolic process;metabolic process;primary metabolic process;protein metabolic process;response to stimulus;response to stress	cell part;extracellular organelle;extracellular region;extracellular space;macromolecular complex;membrane;organelle;protein complex;vesicle	Amoebiasis;Complement and coagulation cascades;Prion diseases;Systemic lupus erythematosus	Ldl_recept_a;MACPF;TSP_1	ACEVEDO_LIVER_CANCER_DN;BIOCARTA_CLASSIC_PATHWAY;BIOCARTA_COMP_PATHWAY;BIOCARTA_LECTIN_PATHWAY;CAIRO_HEPATOBLASTOMA_CLASSES_DN;CAIRO_HEPATOBLASTOMA_DN;CAIRO_LIVER_DEVELOPMENT_DN;CAR_HPX;CAR_IGFBP1;CHIANG_LIVER_CANCER_SUBCLASS_PROLIFERATION_DN;chr1p36;CTTTGT_V$LEF1_Q2;EXTRACELLULAR_REGION;EXTRACELLULAR_REGION_PART;EXTRACELLULAR_SPACE;GGATTA_V$PITX2_Q2;GNF2_GSTM1;GNF2_HPN;GNF2_HPX;GNF2_LCAT;GSE1460…	3D-structure;Cellmembrane;Cleavageonpairofbasicresidues;Complementalternatepathway;Complementpathway;Completeproteome;Cytolysis;Directproteinsequencing;Disulfidebond;EGF-likedomain;Glycoprotein;Immunity;Innateimmunity;Membrane;Membraneattackcomplex;Polymorphism;Referenceproteome;Repeat;Secreted;Signal;Transmembrane;Transmembranebetastrand		GO:0002252;GO:0002253;GO:0002376;GO:0002673;GO:0002682;GO:0002684;GO:0002697;GO:0002920;GO:0006950;GO:0006952;GO:0006955;GO:0006956;GO:0006957;GO:0006958;GO:0006959;GO:0008152;GO:0008219;GO:0009987;GO:0010468;GO:0016265;GO:0019222;GO:0019538;GO:0019835;GO:0030449;GO:0031347;GO:0032101;GO:0043170;GO:0044238;GO:0045087;GO:0048518;GO:0048583;GO:0048584;GO:0050727;GO:0050776;GO:0050778;GO:0050789;GO:…		GO:0005576;GO:0005579;GO:0005615;GO:0016020;GO:0031982;GO:0031988;GO:0032991;GO:0043226;GO:0043227;GO:0043230;GO:0043234;GO:0044421;GO:0044425;GO:0044459;GO:0044464;GO:0046930;GO:0065010;GO:0070062;GO:0072562
C8B			1.63642	0.506713	0.0230981	1.42081	1.42081			0.989276	0.308374	0.1025	1.23831	1.23831		+	2.70912	0.525585	0.00195382	1.43952	1.43952	-0.0787311	0	0.43527	F5GY80;F5H7G1;P07358	F5GY80;F5H7G1;P07358	Complement component C8 beta chain	122	tr|F5GY80|F5GY80_HUMAN Complement component C8 beta chain OS=Homo sapiens OX=9606 GN=C8B PE=1 SV=1;tr|F5H7G1|F5H7G1_HUMAN Complement component C8 beta chain OS=Homo sapiens OX=9606 GN=C8B PE=1 SV=1;sp|P07358|CO8B_HUMAN Complement component C8 beta chain OS	Color2 [Red]	1	5					activation of immune response;biological regulation;cell death;cellular process;complement activation;complement activation, alternative pathway;complement activation, classical pathway;cytolysis;death;defense response;humoral immune response;immune effector process;immune response;immune system process;innate immune response;macromolecule metabolic process;metabolic process;positive regulation o…		cell part;extracellular membrane-bounded organelle;extracellular organelle;extracellular region;extracellular region part;extracellular space;extracellular vesicular exosome;macromolecular complex;membrane;membrane attack complex;membrane part;membrane-bounded organelle;membrane-bounded vesicle;organelle;plasma membrane part;pore complex;protein complex;vesicle	biological regulation;cell death;cellular process;death;immune system process;macromolecule metabolic process;metabolic process;primary metabolic process;protein metabolic process;response to stimulus;response to stress	cell part;extracellular organelle;extracellular region;extracellular space;macromolecular complex;membrane;organelle;protein complex;vesicle	Amoebiasis;Complement and coagulation cascades;Prion diseases;Systemic lupus erythematosus	Ldl_recept_a;MACPF	BOCHKIS_FOXA2_TARGETS;BRUINS_UVC_RESPONSE_EARLY_LATE;CAIRO_HEPATOBLASTOMA_DN;CAR_HPX;CHEN_METABOLIC_SYNDROM_NETWORK;chr1p36;E2F3_UP.V1_DN;FOSTER_KDM1A_TARGETS_UP;GNF2_HPN;GNF2_HPX;GSE10463_CD40L_AND_VA347_VS_CD40L_IN_DC_DN;GSE13229_IMM_VS_INTMATURE_NKCELL_UP;GSE13485_DAY1_VS_DAY3_YF17D_VACCINE_PBMC_UP;GSE24102_GRANULOCYSTIC_MDSC_VS_NEUTROPHIL_DN;GSE27786_LSK_VS_CD8_TCELL_DN;GSE29618_PRE_VS_DAY7_F…	3D-structure;Complementalternatepathway;Complementpathway;Completeproteome;Cytolysis;Directproteinsequencing;Disulfidebond;EGF-likedomain;Glycoprotein;Immunity;Innateimmunity;Membraneattackcomplex;Phosphoprotein;Polymorphism;Proteomicsidentification;Referenceproteome;Repeat;Secreted;Signal		GO:0002252;GO:0002253;GO:0002376;GO:0002673;GO:0002682;GO:0002684;GO:0002697;GO:0002920;GO:0006950;GO:0006952;GO:0006955;GO:0006956;GO:0006957;GO:0006958;GO:0006959;GO:0008152;GO:0008219;GO:0009987;GO:0010468;GO:0016265;GO:0019222;GO:0019538;GO:0019835;GO:0030449;GO:0031347;GO:0032101;GO:0043170;GO:0044238;GO:0045087;GO:0048518;GO:0048583;GO:0048584;GO:0050727;GO:0050776;GO:0050778;GO:0050789;GO:…		GO:0005576;GO:0005579;GO:0005615;GO:0016020;GO:0031982;GO:0031988;GO:0032991;GO:0043226;GO:0043227;GO:0043230;GO:0043234;GO:0044421;GO:0044425;GO:0044459;GO:0044464;GO:0046930;GO:0065010;GO:0070062
C8G	+	+	3.30579	0.701269	0.000494546	1.62593	1.62593			1.80489	0.431461	0.0156716	1.3486	1.3486	+	+	4.22983	0.653191	5.89075e-05	1.57264	1.57264	-0.290863	0	0.522309	P07360;Q5SQ08;A0A3B3ITK5	P07360;Q5SQ08	Complement component C8 gamma chain	244	sp|P07360|CO8G_HUMAN Complement component C8 gamma chain OS=Homo sapiens OX=9606 GN=C8G PE=1 SV=3;tr|Q5SQ08|Q5SQ08_HUMAN Complement component C8 gamma chain (Fragment) OS=Homo sapiens OX=9606 GN=C8G PE=1 SV=1	Color2 [Red]	1	5					activation of immune response;biological regulation;cell death;cellular process;complement activation;complement activation, alternative pathway;complement activation, classical pathway;cytolysis;death;defense response;humoral immune response;immune effector process;immune response;immune system process;innate immune response;macromolecule metabolic process;metabolic process;positive regulation o…	binding;isoprenoid binding;lipid binding;retinoid binding;retinol binding;vitamin binding	blood microparticle;cell part;extracellular membrane-bounded organelle;extracellular organelle;extracellular region;extracellular region part;extracellular vesicular exosome;macromolecular complex;membrane attack complex;membrane part;membrane-bounded organelle;membrane-bounded vesicle;organelle;plasma membrane part;pore complex;protein complex;vesicle	biological regulation;cell death;cellular process;death;immune system process;macromolecule metabolic process;metabolic process;primary metabolic process;protein metabolic process;response to stimulus;response to stress	cell part;extracellular organelle;extracellular region;macromolecular complex;organelle;protein complex;vesicle	Amoebiasis;Complement and coagulation cascades;Prion diseases;Systemic lupus erythematosus	Lipocalin	BILANGES_SERUM_AND_RAPAMYCIN_SENSITIVE_GENES;BROWNE_HCMV_INFECTION_48HR_DN;CAIRO_HEPATOBLASTOMA_DN;CAIRO_LIVER_DEVELOPMENT_DN;CHANGOLKAR_H2AFY_TARGETS_DN;CHEN_METABOLIC_SYNDROM_NETWORK;GNF2_CEBPA;GNF2_CYP2B6;GNF2_GSTM1;GNF2_HPN;GNF2_HPX;GNF2_IGF1;GNF2_LCAT;GNF2_TST;GSE13306_LAMINA_PROPRIA_VS_SPLEEN_TREG_DN;GSE13306_RA_VS_UNTREATED_TREG_DN;GSE13485_CTRL_VS_DAY3_YF17D_VACCINE_PBMC_UP;GSE13485_CTRL_…	3D-structure;Complementalternatepathway;Complementpathway;Completeproteome;Cytolysis;Directproteinsequencing;Disulfidebond;Immunity;Innateimmunity;Membraneattackcomplex;Polymorphism;Proteomicsidentification;Pyrrolidonecarboxylicacid;Referenceproteome;Retinol-binding;Secreted;Signal		GO:0002252;GO:0002253;GO:0002376;GO:0002673;GO:0002682;GO:0002684;GO:0002697;GO:0002920;GO:0006950;GO:0006952;GO:0006955;GO:0006956;GO:0006957;GO:0006958;GO:0006959;GO:0008152;GO:0008219;GO:0009987;GO:0010468;GO:0016265;GO:0019222;GO:0019538;GO:0019835;GO:0030449;GO:0031347;GO:0032101;GO:0043170;GO:0044238;GO:0045087;GO:0048518;GO:0048583;GO:0048584;GO:0050727;GO:0050776;GO:0050778;GO:0050789;GO:…	GO:0005488;GO:0005501;GO:0008289;GO:0019840;GO:0019841;GO:0019842	GO:0005576;GO:0005579;GO:0031982;GO:0031988;GO:0032991;GO:0043226;GO:0043227;GO:0043230;GO:0043234;GO:0044421;GO:0044425;GO:0044459;GO:0044464;GO:0046930;GO:0065010;GO:0070062;GO:0072562
C9	+	+	5.77563	1.50608	1.67639e-06	2.84037	2.84037		+	2.65311	0.767376	0.00222277	1.70217	1.70217	+	+	6.74273	1.24087	1.80831e-07	2.36342	2.36342	-0.29662	0	0.797682	P02748	P02748	Complement component C9;Complement component C9a;Complement component C9b	209	sp|P02748|CO9_HUMAN Complement component C9 OS=Homo sapiens OX=9606 GN=C9 PE=1 SV=2	Color2 [Red]	1	5					activation of immune response;biological regulation;cell killing;complement activation;complement activation, alternative pathway;complement activation, classical pathway;cytolysis by symbiont of host cells;cytolysis in other organism;cytolysis in other organism involved in symbiotic interaction;defense response;disruption by symbiont of host cells;disruption of cells of other organism involved i…		blood microparticle;cell part;cytoplasm;extracellular membrane-bounded organelle;extracellular organelle;extracellular region;extracellular region part;extracellular vesicular exosome;integral to membrane;integral to plasma membrane;intracellular part;intrinsic to membrane;intrinsic to plasma membrane;macromolecular complex;membrane;membrane attack complex;membrane part;membrane-bounded organelle…	biological regulation;cell killing;immune system process;interspecies interaction between organisms;killing of cells of other organism;macromolecule metabolic process;metabolic process;multi-organism process;primary metabolic process;protein metabolic process;response to stimulus;response to stress	cell part;cytoplasm;extracellular organelle;extracellular region;macromolecular complex;membrane;organelle;plasma membrane;protein complex;vesicle	Amoebiasis;Complement and coagulation cascades;Prion diseases;Systemic lupus erythematosus	Ldl_recept_a;MACPF;TSP_1	ACEVEDO_LIVER_CANCER_DN;ACEVEDO_LIVER_CANCER_WITH_H3K27ME3_UP;ACEVEDO_LIVER_TUMOR_VS_NORMAL_ADJACENT_TISSUE_DN;ACEVEDO_NORMAL_TISSUE_ADJACENT_TO_LIVER_TUMOR_UP;BIOCARTA_CLASSIC_PATHWAY;BIOCARTA_COMP_PATHWAY;BIOCARTA_LECTIN_PATHWAY;CAIRO_HEPATOBLASTOMA_DN;CAIRO_LIVER_DEVELOPMENT_DN;CAR_HPX;CAR_IGFBP1;CHIANG_LIVER_CANCER_SUBCLASS_CTNNB1_DN;chr5p14;CTTTGA_V$LEF1_Q2;ESC_V6.5_UP_EARLY.V1_UP;GRABARCZYK…	Age-relatedmaculardegeneration;Cellmembrane;Complementalternatepathway;Complementpathway;Completeproteome;Cytolysis;Directproteinsequencing;Diseasemutation;Disulfidebond;EGF-likedomain;Glycoprotein;Immunity;Innateimmunity;Membrane;Membraneattackcomplex;Phosphoprotein;Polymorphism;Referenceproteome;Secreted;Signal;Transmembrane;Transmembranebetastrand		GO:0001897;GO:0001906;GO:0001907;GO:0002252;GO:0002253;GO:0002376;GO:0002673;GO:0002682;GO:0002684;GO:0002697;GO:0002920;GO:0006950;GO:0006952;GO:0006955;GO:0006956;GO:0006957;GO:0006958;GO:0006959;GO:0008152;GO:0010468;GO:0019222;GO:0019538;GO:0019836;GO:0030449;GO:0031347;GO:0031640;GO:0032101;GO:0035821;GO:0043170;GO:0044003;GO:0044004;GO:0044179;GO:0044238;GO:0044419;GO:0045087;GO:0048518;GO:…		GO:0005576;GO:0005579;GO:0005737;GO:0005886;GO:0005887;GO:0016020;GO:0016021;GO:0031224;GO:0031226;GO:0031982;GO:0031988;GO:0032991;GO:0043226;GO:0043227;GO:0043230;GO:0043234;GO:0044421;GO:0044424;GO:0044425;GO:0044459;GO:0044464;GO:0046930;GO:0065010;GO:0070062;GO:0072562
CD14			1.5897	0.474428	0.0257218	1.38937	1.38937			0.107553	0.0633465	0.780634	1.04489	1.04489			1.19499	0.307291	0.0638273	1.23738	1.23738	-0.18328	0	0.305984	P08571;D6RFL4	P08571;D6RFL4	Monocyte differentiation antigen CD14;Monocyte differentiation antigen CD14, urinary form;Monocyte differentiation antigen CD14, membrane-bound form	249	sp|P08571|CD14_HUMAN Monocyte differentiation antigen CD14 OS=Homo sapiens OX=9606 GN=CD14 PE=1 SV=2;tr|D6RFL4|D6RFL4_HUMAN Monocyte differentiation antigen CD14 (Fragment) OS=Homo sapiens OX=9606 GN=CD14 PE=1 SV=1	Color2 [Red]	1	5					activation of immune response;activation of innate immune response;apoptosis;biological regulation;cell death;cell surface receptor linked signaling pathway;cellular component organization;cellular component organization or biogenesis;cellular membrane organization;cellular process;cellular response to biotic stimulus;cellular response to lipopolysaccharide;cellular response to lipoteichoic acid;…	binding;carbohydrate binding;glycosaminoglycan binding;lipopolysaccharide binding;lipoteichoic acid binding;molecular transducer activity;opsonin binding;opsonin receptor activity;pattern binding;pattern recognition receptor activity;peptidoglycan binding;peptidoglycan receptor activity;polysaccharide binding;protein binding;receptor activity;signal transducer activity;signaling receptor activity…	anchored to membrane;cell part;cell surface;cytoplasmic part;endosomal part;endosome membrane;extracellular membrane-bounded organelle;extracellular organelle;extracellular region;extracellular region part;extracellular space;extracellular vesicular exosome;intracellular organelle part;intracellular part;intrinsic to membrane;membrane;membrane part;membrane raft;membrane-bounded organelle;membran…	biological regulation;cell death;cellular component organization;cellular membrane organization;cellular process;death;endocytosis;establishment of localization;immune system process;membrane invagination;membrane organization;regulation of transport;response to abiotic stimulus;response to biotic stimulus;response to chemical stimulus;response to heat;response to stimulus;response to stress;sign…	cell part;cell surface;extracellular organelle;extracellular region;extracellular space;membrane;organelle;plasma membrane;vesicle	Amoebiasis;Hematopoietic cell lineage;ko05152;MAPK signaling pathway;Pathogenic Escherichia coli infection;Phagosome;Regulation of actin cytoskeleton;Toll-like receptor signaling pathway	LRR_1	AAANWWTGC_UNKNOWN;ALTEMEIER_RESPONSE_TO_LPS_WITH_MECHANICAL_VENTILATION;APOPTOSIS_GO;ATM_DN.V1_DN;BIOCARTA_GSK3_PATHWAY;BIOCARTA_TOLL_PATHWAY;BOQUEST_STEM_CELL_CULTURED_VS_FRESH_DN;BYSTRYKH_HEMATOPOIESIS_STEM_CELL_QTL_TRANS;CAIRO_HEPATOBLASTOMA_DN;CAVARD_LIVER_CANCER_MALIGNANT_VS_BENIGN;CELL_DEVELOPMENT;CELL_SURFACE_RECEPTOR_LINKED_SIGNAL_TRANSDUCTION_GO_0007166;CHARAFE_BREAST_CANCER_LUMINAL_VS_B…	3D-structure;Cellmembrane;Completeproteome;Directproteinsequencing;Disulfidebond;Glycoprotein;GPI-anchor;Immunity;Inflammatoryresponse;Innateimmunity;Leucine-richrepeat;Lipoprotein;Membrane;Polymorphism;Proteomicsidentification;Referenceproteome;Repeat;Signal		GO:0001817;GO:0001819;GO:0002218;GO:0002221;GO:0002224;GO:0002237;GO:0002253;GO:0002376;GO:0002682;GO:0002684;GO:0002755;GO:0002756;GO:0002757;GO:0002758;GO:0002764;GO:0006810;GO:0006897;GO:0006909;GO:0006915;GO:0006950;GO:0006952;GO:0006954;GO:0006955;GO:0007165;GO:0007166;GO:0007243;GO:0007249;GO:0008219;GO:0009266;GO:0009408;GO:0009607;GO:0009611;GO:0009628;GO:0009987;GO:0010033;GO:0010035;GO:…	GO:0001530;GO:0001846;GO:0001847;GO:0001871;GO:0004871;GO:0004872;GO:0004888;GO:0005488;GO:0005515;GO:0005539;GO:0008329;GO:0016019;GO:0030246;GO:0030247;GO:0038023;GO:0042834;GO:0060089;GO:0070891	GO:0005576;GO:0005615;GO:0005886;GO:0009986;GO:0010008;GO:0016020;GO:0031090;GO:0031224;GO:0031225;GO:0031982;GO:0031988;GO:0043226;GO:0043227;GO:0043230;GO:0044421;GO:0044422;GO:0044424;GO:0044425;GO:0044440;GO:0044444;GO:0044446;GO:0044464;GO:0045121;GO:0065010;GO:0070062
CD5L			0.371082	0.34764	0.425518	1.27248	1.27248			0.940098	0.920946	0.114789	1.89336	1.89336			1.28416	0.711341	0.0519802	1.63733	1.63733	0.278832	0	0.130607	O43866	O43866	CD5 antigen-like	162	sp|O43866|CD5L_HUMAN CD5 antigen-like OS=Homo sapiens OX=9606 GN=CD5L PE=1 SV=1	Color2 [Red]	1	5					apoptosis;cell death;cellular defense response;cellular process;death;defense response;programmed cell death;response to stimulus;response to stress	cargo receptor activity;receptor activity;scavenger receptor activity	blood microparticle;cell part;extracellular membrane-bounded organelle;extracellular organelle;extracellular region;extracellular region part;extracellular space;extracellular vesicular exosome;membrane;membrane-bounded organelle;membrane-bounded vesicle;organelle;vesicle	cell death;cellular process;death;response to stimulus;response to stress	cell part;extracellular organelle;extracellular region;extracellular space;membrane;organelle;vesicle		SRCR	BROWNE_HCMV_INFECTION_18HR_DN;BROWNE_HCMV_INFECTION_4HR_DN;CAIRO_HEPATOBLASTOMA_CLASSES_DN;CELLULAR_DEFENSE_RESPONSE;CHEN_METABOLIC_SYNDROM_NETWORK;chr1q21;COATES_MACROPHAGE_M1_VS_M2_DN;DEFENSE_RESPONSE;EXTRACELLULAR_REGION;EXTRACELLULAR_REGION_PART;EXTRACELLULAR_SPACE;GSE1448_CTRL_VS_ANTI_VALPHA2_DP_THYMOCYTE_DN;GSE1448_CTRL_VS_ANTI_VBETA5_DP_THYMOCYTE_DN;GSE15750_WT_VS_TRAF6KO_DAY6_EFF_CD8_TCEL…	Apoptosis;Completeproteome;Directproteinsequencing;Disulfidebond;Polymorphism;Referenceproteome;Repeat;Secreted;Signal		GO:0006915;GO:0006950;GO:0006952;GO:0006968;GO:0008219;GO:0009987;GO:0012501;GO:0016265;GO:0050896	GO:0004872;GO:0005044;GO:0038024	GO:0005576;GO:0005615;GO:0016020;GO:0031982;GO:0031988;GO:0043226;GO:0043227;GO:0043230;GO:0044421;GO:0044464;GO:0065010;GO:0070062;GO:0072562
CFB	+	+	6.32072	0.570159	4.77834e-07	1.48469	1.48469			2.29584	0.281758	0.00506012	1.21568	1.21568	+	+	6.75307	0.495207	1.76574e-07	1.40952	1.40952	-0.27057	0	1	B4E1Z4;E7ETN3;P00751;H7C5H1;A0A0G2JH38;H7C526;A0A0G2JHM4;A0A0G2JJ82;F8WCJ9;A0A0G2JJM0;Q5ST52;C9JRT3;F2Z3N2;Q8N6L6	B4E1Z4;E7ETN3;P00751	Complement factor B;Complement factor B Ba fragment;Complement factor B Bb fragment	98	tr|B4E1Z4|B4E1Z4_HUMAN cDNA FLJ55673, highly similar to Complement factor B OS=Homo sapiens OX=9606 PE=1 SV=1;tr|E7ETN3|E7ETN3_HUMAN Uncharacterized protein OS=Homo sapiens OX=9606 PE=1 SV=1;sp|P00751|CFAB_HUMAN Complement factor B OS=Homo sapiens OX=9606	Color2 [Red]	1	5					activation of immune response;biological regulation;complement activation;complement activation, alternative pathway;defense response;humoral immune response;immune effector process;immune response;immune system process;innate immune response;macromolecule metabolic process;metabolic process;positive regulation of biological process;positive regulation of immune response;positive regulation of im…	binding;catalytic activity;complement binding;endopeptidase activity;hydrolase activity;peptidase activity;peptidase activity, acting on L-amino acid peptides;protein binding;serine hydrolase activity;serine-type endopeptidase activity;serine-type peptidase activity	blood microparticle;cell part;extracellular membrane-bounded organelle;extracellular organelle;extracellular region;extracellular region part;extracellular space;extracellular vesicular exosome;membrane;membrane-bounded organelle;membrane-bounded vesicle;organelle;plasma membrane;vesicle	biological regulation;immune system process;macromolecule metabolic process;metabolic process;primary metabolic process;protein metabolic process;response to stimulus;response to stress	cell part;extracellular organelle;extracellular region;extracellular space;membrane;organelle;plasma membrane;vesicle	Complement and coagulation cascades;Staphylococcus aureus infection;Systemic lupus erythematosus	Sushi;Trypsin;VWA	ABE_VEGFA_TARGETS_30MIN;ACTIVATION_OF_IMMUNE_RESPONSE;ACUTE_INFLAMMATORY_RESPONSE;ADAPTIVE_IMMUNE_RESPONSE;ADAPTIVE_IMMUNE_RESPONSE_GO_0002460;ATF2_UP.V1_DN;BENNETT_SYSTEMIC_LUPUS_ERYTHEMATOSUS;BIOCARTA_CLASSIC_PATHWAY;BIOCARTA_COMP_PATHWAY;BIOCARTA_LECTIN_PATHWAY;BONOME_OVARIAN_CANCER_SURVIVAL_OPTIMAL_DEBULKING;BOQUEST_STEM_CELL_UP;BROWN_MYELOID_CELL_DEVELOPMENT_UP;BRUINS_UVC_RESPONSE_VIA_TP53_G…	3D-structure;Alternativesplicing;Cleavageonpairofbasicresidues;Complementalternatepathway;Completeproteome;Directproteinsequencing;Diseasemutation;Disulfidebond;Glycation;Glycoprotein;Hemolyticuremicsyndrome;Hydrolase;Immunity;Innateimmunity;Polymorphism;Protease;Proteomicsidentification;Referenceproteome;Repeat;Secreted;Serineprotease;Signal;Sushi;Zymogen		GO:0002252;GO:0002253;GO:0002376;GO:0002673;GO:0002682;GO:0002684;GO:0002697;GO:0002920;GO:0006950;GO:0006952;GO:0006955;GO:0006956;GO:0006957;GO:0006959;GO:0008152;GO:0010468;GO:0019222;GO:0019538;GO:0030449;GO:0031347;GO:0032101;GO:0043170;GO:0044238;GO:0045087;GO:0048518;GO:0048583;GO:0048584;GO:0050727;GO:0050776;GO:0050778;GO:0050789;GO:0050896;GO:0051246;GO:0060255;GO:0065007;GO:0070613;GO:…	GO:0001848;GO:0003824;GO:0004175;GO:0004252;GO:0005488;GO:0005515;GO:0008233;GO:0008236;GO:0016787;GO:0017171;GO:0070011	GO:0005576;GO:0005615;GO:0005886;GO:0016020;GO:0031982;GO:0031988;GO:0043226;GO:0043227;GO:0043230;GO:0044421;GO:0044464;GO:0065010;GO:0070062;GO:0072562
CFH	+	+	6.62578	0.528913	2.36711e-07	1.44284	1.44284			2.5656	0.279416	0.00271896	1.2137	1.2137		+	4.97014	0.369778	1.07117e-05	1.29215	1.29215	-0.333441	0	0.747641	P08603;A0A0D9SG88;Q5TFM2;A0A3B3IS28;A0A087WYK9;A0A3B3IRW0;A0A3B3IS00;Q6NSD3;Q02985	P08603	Complement factor H	250	sp|P08603|CFAH_HUMAN Complement factor H OS=Homo sapiens OX=9606 GN=CFH PE=1 SV=4	Color2 [Red]	1	5					activation of immune response;biological regulation;complement activation;complement activation, alternative pathway;defense response;humoral immune response;immune effector process;immune response;immune system process;innate immune response;macromolecule metabolic process;metabolic process;positive regulation of biological process;positive regulation of immune response;positive regulation of im…	binding;carbohydrate binding;glycoprotein binding;glycosaminoglycan binding;heparan sulfate proteoglycan binding;heparin binding;pattern binding;polysaccharide binding;protein binding;proteoglycan binding	blood microparticle;extracellular membrane-bounded organelle;extracellular organelle;extracellular region;extracellular region part;extracellular space;extracellular vesicular exosome;membrane-bounded organelle;membrane-bounded vesicle;organelle;vesicle	biological regulation;immune system process;macromolecule metabolic process;metabolic process;primary metabolic process;protein metabolic process;response to stimulus;response to stress	extracellular organelle;extracellular region;extracellular space;organelle;vesicle	Complement and coagulation cascades;Staphylococcus aureus infection	Sushi	AACTTT_UNKNOWN;ACEVEDO_LIVER_CANCER_DN;ACEVEDO_LIVER_CANCER_WITH_H3K9ME3_DN;ACEVEDO_NORMAL_TISSUE_ADJACENT_TO_LIVER_TUMOR_DN;AFFAR_YY1_TARGETS_UP;ALCALAY_AML_BY_NPM1_LOCALIZATION_UP;ATF2_UP.V1_DN;ATM_DN.V1_DN;BARRIER_COLON_CANCER_RECURRENCE_UP;BOQUEST_STEM_CELL_CULTURED_VS_FRESH_UP;BOQUEST_STEM_CELL_UP;CAIRO_LIVER_DEVELOPMENT_DN;CAR_HPX;CAR_IGFBP1;CASTELLANO_HRAS_AND_NRAS_TARGETS_UP;CASTELLANO_NR…	3D-structure;Age-relatedmaculardegeneration;Alternativesplicing;Complementalternatepathway;Completeproteome;Directproteinsequencing;Diseasemutation;Disulfidebond;Glycoprotein;Hemolyticuremicsyndrome;Immunity;Innateimmunity;Polymorphism;Proteomicsidentification;Referenceproteome;Repeat;Secreted;Signal;Sushi		GO:0002252;GO:0002253;GO:0002376;GO:0002673;GO:0002682;GO:0002684;GO:0002697;GO:0002920;GO:0006950;GO:0006952;GO:0006955;GO:0006956;GO:0006957;GO:0006959;GO:0008152;GO:0010468;GO:0019222;GO:0019538;GO:0030449;GO:0031347;GO:0032101;GO:0043170;GO:0044238;GO:0045087;GO:0048518;GO:0048583;GO:0048584;GO:0050727;GO:0050776;GO:0050778;GO:0050789;GO:0050896;GO:0051246;GO:0060255;GO:0065007;GO:0070613;GO:…	GO:0001871;GO:0001948;GO:0005488;GO:0005515;GO:0005539;GO:0008201;GO:0030246;GO:0030247;GO:0043394;GO:0043395	GO:0005576;GO:0005615;GO:0031982;GO:0031988;GO:0043226;GO:0043227;GO:0043230;GO:0044421;GO:0065010;GO:0070062;GO:0072562
CFHR1;CFHR2			0.375662	0.250147	0.421054	1.18933	1.18933			0.546149	-0.507906	0.284349	0.703242	0.703242			0.200718	0.148116	0.629915	1.10812	1.10812	0.0619329	0	0.227065	B1AKG0;Q03591;A0A3B3ISW6;V9GYE7;A0A3B3IQ51;P36980;Q9BXR6	B1AKG0;Q03591;A0A3B3ISW6;V9GYE7;A0A3B3IQ51;P36980	Complement factor H-related protein 1;Complement factor H-related protein 2	95	tr|B1AKG0|B1AKG0_HUMAN Complement factor H-related protein 1 OS=Homo sapiens OX=9606 GN=CFHR1 PE=1 SV=1;sp|Q03591|FHR1_HUMAN Complement factor H-related protein 1 OS=Homo sapiens OX=9606 GN=CFHR1 PE=1 SV=2;tr|A0A3B3ISW6|A0A3B3ISW6_HUMAN Complement factor H	Color2 [Red]	1	5					activation of immune response;biological regulation;complement activation;complement activation, alternative pathway;defense response;humoral immune response;immune effector process;immune response;immune system process;innate immune response;macromolecule metabolic process;metabolic process;positive regulation of biological process;positive regulation of immune response;positive regulation of im…		blood microparticle;extracellular membrane-bounded organelle;extracellular organelle;extracellular region;extracellular region part;extracellular space;extracellular vesicular exosome;membrane-bounded organelle;membrane-bounded vesicle;organelle;vesicle	biological regulation;immune system process;macromolecule metabolic process;metabolic process;primary metabolic process;protein metabolic process;response to stimulus;response to stress	extracellular organelle;extracellular region;extracellular space;organelle;vesicle		Sushi	AACTTT_UNKNOWN;ACEVEDO_LIVER_CANCER_UP;ACEVEDO_LIVER_TUMOR_VS_NORMAL_ADJACENT_TISSUE_UP;ACEVEDO_NORMAL_TISSUE_ADJACENT_TO_LIVER_TUMOR_UP;ACTIVATION_OF_IMMUNE_RESPONSE;ACUTE_INFLAMMATORY_RESPONSE;BEGUM_TARGETS_OF_PAX3_FOXO1_FUSION_UP;BLALOCK_ALZHEIMERS_DISEASE_UP;BOQUEST_STEM_CELL_CULTURED_VS_FRESH_UP;CAMPS_COLON_CANCER_COPY_NUMBER_DN;CAR_HPX;CELLULAR_MACROMOLECULE_METABOLIC_PROCESS;CELLULAR_PROTE…	3D-structure;Alternativesplicing;Completeproteome;Directproteinsequencing;Diseasemutation;Disulfidebond;Glycoprotein;Hemolyticuremicsyndrome;Polymorphism;Proteomicsidentification;Referenceproteome;Repeat;Secreted;Signal;Sushi		GO:0002252;GO:0002253;GO:0002376;GO:0002682;GO:0002684;GO:0006950;GO:0006952;GO:0006955;GO:0006956;GO:0006957;GO:0006959;GO:0008152;GO:0019538;GO:0043170;GO:0044238;GO:0045087;GO:0048518;GO:0048583;GO:0048584;GO:0050776;GO:0050778;GO:0050789;GO:0050896;GO:0065007;GO:0072376		GO:0005576;GO:0005615;GO:0031982;GO:0031988;GO:0043226;GO:0043227;GO:0043230;GO:0044421;GO:0065010;GO:0070062;GO:0072562
CFI	+	+	4.6649	0.761957	2.16322e-05	1.69579	1.69579			2.77341	0.298277	0.00168494	1.22968	1.22968	+	+	6.30262	0.681376	4.9817e-07	1.60367	1.60367	-0.190866	0	0.709456	G3XAM2;E7ETH0;A0A2R8Y3M9;P05156;A0A087X0I2;D6R9Z8	G3XAM2;E7ETH0;A0A2R8Y3M9;P05156;A0A087X0I2	Complement factor I;Complement factor I heavy chain;Complement factor I light chain	74	tr|G3XAM2|G3XAM2_HUMAN Complement factor I OS=Homo sapiens OX=9606 GN=CFI PE=1 SV=1;tr|E7ETH0|E7ETH0_HUMAN Complement factor I OS=Homo sapiens OX=9606 GN=CFI PE=1 SV=1;tr|A0A2R8Y3M9|A0A2R8Y3M9_HUMAN Uncharacterized protein OS=Homo sapiens OX=9606 PE=4 SV=1	Color2 [Red]	1	5					activation of immune response;biological regulation;complement activation;complement activation, classical pathway;defense response;humoral immune response;immune effector process;immune response;immune system process;innate immune response;macromolecule metabolic process;metabolic process;positive regulation of biological process;positive regulation of immune response;positive regulation of immu…	binding;cargo receptor activity;catalytic activity;cation binding;endopeptidase activity;hydrolase activity;ion binding;metal ion binding;peptidase activity;peptidase activity, acting on L-amino acid peptides;receptor activity;scavenger receptor activity;serine hydrolase activity;serine-type endopeptidase activity;serine-type peptidase activity	cell part;extracellular membrane-bounded organelle;extracellular organelle;extracellular region;extracellular region part;extracellular space;extracellular vesicular exosome;intracellular membrane-bounded organelle;intracellular organelle;intracellular part;membrane;membrane-bounded organelle;membrane-bounded vesicle;nucleus;organelle;vesicle	biological regulation;immune system process;macromolecule metabolic process;metabolic process;primary metabolic process;protein metabolic process;response to stimulus;response to stress	cell part;extracellular organelle;extracellular region;extracellular space;intracellular membrane-bounded organelle;intracellular organelle;membrane;nucleus;organelle;vesicle	Complement and coagulation cascades;Staphylococcus aureus infection	Ldl_recept_a;SRCR;Trypsin	ACEVEDO_LIVER_CANCER_DN;BOCHKIS_FOXA2_TARGETS;BONOME_OVARIAN_CANCER_SURVIVAL_OPTIMAL_DEBULKING;BOQUEST_STEM_CELL_CULTURED_VS_FRESH_UP;BOQUEST_STEM_CELL_DN;BOYAULT_LIVER_CANCER_SUBCLASS_G123_DN;CADWELL_ATG16L1_TARGETS_UP;CHARAFE_BREAST_CANCER_LUMINAL_VS_BASAL_DN;chr4q25;ENDOPEPTIDASE_ACTIVITY;FEVR_CTNNB1_TARGETS_DN;GSE10094_LCMV_VS_LISTERIA_IND_EFF_CD4_TCELL_DN;GSE15930_NAIVE_VS_72H_IN_VITRO_STIM_…	3D-structure;Age-relatedmaculardegeneration;Calcium;Cleavageonpairofbasicresidues;Complementpathway;Completeproteome;Directproteinsequencing;Diseasemutation;Disulfidebond;Glycoprotein;Hemolyticuremicsyndrome;Hydrolase;Immunity;Innateimmunity;Metal-binding;Polymorphism;Protease;Proteomicsidentification;Referenceproteome;Repeat;Secreted;Serineprotease;Signal		GO:0002252;GO:0002253;GO:0002376;GO:0002673;GO:0002682;GO:0002684;GO:0002697;GO:0002920;GO:0006950;GO:0006952;GO:0006955;GO:0006956;GO:0006958;GO:0006959;GO:0008152;GO:0010468;GO:0019222;GO:0019538;GO:0030449;GO:0031347;GO:0032101;GO:0043170;GO:0044238;GO:0045087;GO:0048518;GO:0048583;GO:0048584;GO:0050727;GO:0050776;GO:0050778;GO:0050789;GO:0050896;GO:0051246;GO:0060255;GO:0065007;GO:0070613;GO:…	GO:0003824;GO:0004175;GO:0004252;GO:0004872;GO:0005044;GO:0005488;GO:0008233;GO:0008236;GO:0016787;GO:0017171;GO:0038024;GO:0043167;GO:0043169;GO:0046872;GO:0070011	GO:0005576;GO:0005615;GO:0005634;GO:0016020;GO:0031982;GO:0031988;GO:0043226;GO:0043227;GO:0043229;GO:0043230;GO:0043231;GO:0044421;GO:0044424;GO:0044464;GO:0065010;GO:0070062
CLEC3B			0.496829	0.176934	0.318545	1.13048	1.13048			0.149712	0.0726991	0.708416	1.05168	1.05168			0.655595	0.217617	0.221007	1.16281	1.16281	-0.105613	0	0.104954	E9PHK0;P05452	E9PHK0;P05452	Tetranectin	118	tr|E9PHK0|E9PHK0_HUMAN Tetranectin OS=Homo sapiens OX=9606 GN=CLEC3B PE=1 SV=1;sp|P05452|TETN_HUMAN Tetranectin OS=Homo sapiens OX=9606 GN=CLEC3B PE=1 SV=3	Color2 [Red]	1	5					anatomical structure development;biological regulation;biomineral tissue development;bone mineralization;cellular process;cellular response to chemical stimulus;cellular response to endogenous stimulus;cellular response to growth factor stimulus;cellular response to organic substance;cellular response to stimulus;cellular response to transforming growth factor beta stimulus;developmental process;…	binding;calcium ion binding;carbohydrate binding;cation binding;glycosaminoglycan binding;heparin binding;ion binding;metal ion binding;pattern binding;polysaccharide binding	cell part;cytoplasm;extracellular membrane-bounded organelle;extracellular organelle;extracellular region;extracellular region part;extracellular space;extracellular vesicular exosome;granular component;intracellular organelle part;intracellular part;membrane-bounded organelle;membrane-bounded vesicle;nuclear part;nucleolar part;organelle;organelle part;vesicle	anatomical structure development;biological regulation;cellular process;developmental process;multicellular organismal process;response to chemical stimulus;response to endogenous stimulus;response to stimulus	cell part;cytoplasm;extracellular organelle;extracellular region;extracellular space;organelle;vesicle		Lectin_C	ACEVEDO_LIVER_CANCER_UP;AFFAR_YY1_TARGETS_DN;ANATOMICAL_STRUCTURE_DEVELOPMENT;ATM_DN.V1_DN;BAELDE_DIABETIC_NEPHROPATHY_UP;BOQUEST_STEM_CELL_CULTURED_VS_FRESH_UP;CHIARADONNA_NEOPLASTIC_TRANSFORMATION_CDC25_DN;CHICAS_RB1_TARGETS_CONFLUENT;chr3p22;CROMER_TUMORIGENESIS_DN;CSR_LATE_UP.V1_DN;CTIP_DN.V1_UP;DARWICHE_PAPILLOMA_RISK_HIGH_DN;DARWICHE_PAPILLOMA_RISK_LOW_DN;DARWICHE_SKIN_TUMOR_PROMOTER_DN;DAR…	3D-structure;Completeproteome;Directproteinsequencing;Disulfidebond;Glycoprotein;Lectin;Polymorphism;Proteomicsidentification;Referenceproteome;Secreted;Signal		GO:0001501;GO:0001503;GO:0009719;GO:0009888;GO:0009987;GO:0010033;GO:0010468;GO:0010755;GO:0010756;GO:0010954;GO:0019222;GO:0030282;GO:0031214;GO:0032501;GO:0032502;GO:0042221;GO:0048731;GO:0048856;GO:0050789;GO:0050896;GO:0051246;GO:0051716;GO:0060255;GO:0065007;GO:0070613;GO:0070848;GO:0070887;GO:0071310;GO:0071363;GO:0071495;GO:0071559;GO:0071560;GO:0080090	GO:0001871;GO:0005488;GO:0005509;GO:0005539;GO:0008201;GO:0030246;GO:0030247;GO:0043167;GO:0043169;GO:0046872	GO:0001652;GO:0005576;GO:0005615;GO:0005737;GO:0031982;GO:0031988;GO:0043226;GO:0043227;GO:0043230;GO:0044421;GO:0044422;GO:0044424;GO:0044428;GO:0044446;GO:0044452;GO:0044464;GO:0065010;GO:0070062
CLU			1.49406	-0.171304	0.0320579	0.88804	0.88804			0.0467858	-0.0114925	0.897872	0.992066	0.992066			2.92267	-0.290398	0.00119489	0.817677	0.817677	0.139442	0	-0.291287	P10909;H0YLK8;E7ERK6;E7ETB4;H0YC35;E5RG36;E5RGB0;E5RH61;E5RJZ5;H0YAS8	P10909;H0YLK8;E7ERK6;E7ETB4;H0YC35	Clusterin;Clusterin beta chain;Clusterin alpha chain;Clusterin	261	sp|P10909|CLUS_HUMAN Clusterin OS=Homo sapiens OX=9606 GN=CLU PE=1 SV=1;tr|H0YLK8|H0YLK8_HUMAN Clusterin (Fragment) OS=Homo sapiens OX=9606 GN=CLU PE=1 SV=1;tr|E7ERK6|E7ERK6_HUMAN Clusterin (Fragment) OS=Homo sapiens OX=9606 GN=CLU PE=1 SV=1;tr|E7ETB4|E7ET	Color2 [Red]	1	5					activation of immune response;anatomical structure morphogenesis;apoptotic mitochondrial changes;biological regulation;blood coagulation;cell activation;cell death;cell morphogenesis;cellular component assembly;cellular component assembly at cellular level;cellular component morphogenesis;cellular component organization;cellular component organization at cellular level;cellular component organiza…	binding;chaperone binding;enzyme binding;misfolded protein binding;protein binding;ubiquitin protein ligase binding	blood microparticle;cell part;chromaffin granule;cytoplasm;cytoplasmic membrane-bounded vesicle;cytoplasmic membrane-bounded vesicle lumen;cytoplasmic part;cytoplasmic vesicle;cytoplasmic vesicle part;cytosol;endoplasmic reticulum;extracellular matrix;extracellular membrane-bounded organelle;extracellular organelle;extracellular region;extracellular region part;extracellular space;extracellular v…	anatomical structure morphogenesis;biological regulation;cell activation;cell death;cell morphogenesis;cellular component assembly;cellular component morphogenesis;cellular component organization;cellular macromolecular complex assembly;cellular membrane organization;cellular metabolic process;cellular process;coagulation;death;developmental process;establishment of localization;exocytosis;immune…	cell part;cytoplasm;cytoplasmic membrane-bounded vesicle;cytosol;endoplasmic reticulum;extracellular matrix;extracellular organelle;extracellular region;extracellular space;Golgi apparatus;intracellular membrane-bounded organelle;intracellular organelle;macromolecular complex;membrane;mitochondrion;nucleus;organelle;vesicle		Clusterin	ABE_INNER_EAR;ACEVEDO_FGFR1_TARGETS_IN_PROSTATE_CANCER_MODEL_UP;AFFAR_YY1_TARGETS_UP;ALCALAY_AML_BY_NPM1_LOCALIZATION_UP;BAELDE_DIABETIC_NEPHROPATHY_UP;BIDUS_METASTASIS_DN;BLALOCK_ALZHEIMERS_DISEASE_INCIPIENT_UP;BLALOCK_ALZHEIMERS_DISEASE_UP;BRUECKNER_TARGETS_OF_MIRLET7A3_UP;BUSA_SAM68_TARGETS_DN;BUYTAERT_PHOTODYNAMIC_THERAPY_STRESS_UP;CASORELLI_APL_SECONDARY_VS_DE_NOVO_UP;CHEN_LVAD_SUPPORT_OF_FA…	Alternativesplicing;Apoptosis;Chaperone;Complementpathway;Completeproteome;Cytoplasm;Cytoplasmicvesicle;Directproteinsequencing;Disulfidebond;Endoplasmicreticulum;Glycoprotein;Immunity;Innateimmunity;Membrane;Microsome;Mitochondrion;Nucleus;Phosphoprotein;Polymorphism;Proteomicsidentification;Referenceproteome;Secreted;Signal;Ublconjugation		GO:0000902;GO:0001774;GO:0001775;GO:0001817;GO:0001819;GO:0001836;GO:0002252;GO:0002253;GO:0002274;GO:0002376;GO:0002576;GO:0002682;GO:0002684;GO:0006355;GO:0006457;GO:0006461;GO:0006629;GO:0006810;GO:0006869;GO:0006887;GO:0006950;GO:0006952;GO:0006955;GO:0006956;GO:0006958;GO:0006959;GO:0006996;GO:0007005;GO:0007009;GO:0007596;GO:0007599;GO:0008152;GO:0008219;GO:0008637;GO:0009607;GO:0009615;GO:…	GO:0005488;GO:0005515;GO:0019899;GO:0031625;GO:0051087;GO:0051787	GO:0005576;GO:0005615;GO:0005634;GO:0005737;GO:0005739;GO:0005783;GO:0005794;GO:0005829;GO:0016020;GO:0016023;GO:0030141;GO:0031012;GO:0031090;GO:0031093;GO:0031410;GO:0031966;GO:0031974;GO:0031982;GO:0031983;GO:0031988;GO:0032991;GO:0032994;GO:0034358;GO:0034364;GO:0034366;GO:0034774;GO:0042583;GO:0043226;GO:0043227;GO:0043229;GO:0043230;GO:0043231;GO:0043233;GO:0044421;GO:0044422;GO:0044424;GO:…
CNDP1			0.640671	0.524484	0.228733	1.43842	1.43842			0.392332	0.375556	0.405198	1.29734	1.29734			0.166435	0.231598	0.681656	1.17413	1.17413	-0.25306	0	0.0167086	Q96KN2;J3KRP0	Q96KN2;J3KRP0	Beta-Ala-His dipeptidase	334	sp|Q96KN2|CNDP1_HUMAN Beta-Ala-His dipeptidase OS=Homo sapiens OX=9606 GN=CNDP1 PE=1 SV=4;tr|J3KRP0|J3KRP0_HUMAN Beta-Ala-His dipeptidase OS=Homo sapiens OX=9606 GN=CNDP1 PE=1 SV=2	Color2 [Red]	1	5						binding;carboxypeptidase activity;catalytic activity;cation binding;dipeptidase activity;exopeptidase activity;hydrolase activity;ion binding;metal ion binding;metallopeptidase activity;peptidase activity;peptidase activity, acting on L-amino acid peptides;tripeptidase activity	extracellular region		extracellular region	beta-Alanine metabolism;Histidine metabolism	M20_dimer;Peptidase_M20	ACEVEDO_LIVER_CANCER_DN;chr18q22;GSE32423_MEMORY_VS_NAIVE_CD8_TCELL_IL7_UP;GSE37416_CTRL_VS_48H_F_TULARENSIS_LVS_NEUTROPHIL_UP;KEGG_BETA_ALANINE_METABOLISM;KEGG_HISTIDINE_METABOLISM;MODULE_163;MODULE_49;MODULE_95	3D-structure;Carboxypeptidase;Completeproteome;Glycoprotein;Hydrolase;Metal-binding;Metalloprotease;Phosphoprotein;Polymorphism;Protease;Proteomicsidentification;Referenceproteome;Secreted;Signal;Zinc			GO:0003824;GO:0004180;GO:0005488;GO:0008233;GO:0008237;GO:0008238;GO:0016787;GO:0016805;GO:0034701;GO:0043167;GO:0043169;GO:0046872;GO:0070011	GO:0005576
CP		+	2.93406	0.481198	0.00116397	1.3959	1.3959			0.253508	0.0804086	0.557817	1.05732	1.05732		+	3.00022	0.36865	0.000999498	1.29114	1.29114	-0.0230981	0	0.629246	P00450;H7C5N5	P00450	Ceruloplasmin	168	sp|P00450|CERU_HUMAN Ceruloplasmin OS=Homo sapiens OX=9606 GN=CP PE=1 SV=1	Color2 [Red]	1	5					biological regulation;cation homeostasis;cation transport;cellular cation homeostasis;cellular chemical homeostasis;cellular homeostasis;cellular ion homeostasis;cellular iron ion homeostasis;cellular metal ion homeostasis;cellular process;chemical homeostasis;copper ion transport;establishment of localization;homeostatic process;ion homeostasis;ion transport;iron ion homeostasis;metal ion homeos…	binding;catalytic activity;cation binding;chaperone binding;copper ion binding;ferroxidase activity;ion binding;metal ion binding;oxidoreductase activity;oxidoreductase activity, oxidizing metal ions;oxidoreductase activity, oxidizing metal ions, oxygen as acceptor;protein binding;transition metal ion binding	blood microparticle;cell part;cytoplasmic part;extracellular membrane-bounded organelle;extracellular organelle;extracellular region;extracellular region part;extracellular space;extracellular vesicular exosome;intracellular organelle part;intracellular part;lysosomal membrane;membrane;membrane-bounded organelle;membrane-bounded vesicle;organelle;organelle membrane;organelle part;vacuolar membran…	biological regulation;cellular homeostasis;cellular ion homeostasis;cellular process;establishment of localization;homeostatic process;ion transport;transmembrane transport;transport	cell part;extracellular organelle;extracellular region;extracellular space;membrane;organelle;vesicle	Porphyrin and chlorophyll metabolism	Cu-oxidase;Cu-oxidase_2;Cu-oxidase_3	AACTTT_UNKNOWN;ACEVEDO_FGFR1_TARGETS_IN_PROSTATE_CANCER_MODEL_UP;BERENJENO_ROCK_SIGNALING_NOT_VIA_RHOA_UP;BLALOCK_ALZHEIMERS_DISEASE_UP;BONOME_OVARIAN_CANCER_SURVIVAL_OPTIMAL_DEBULKING;BOYLAN_MULTIPLE_MYELOMA_C_D_DN;BOYLAN_MULTIPLE_MYELOMA_PCA1_UP;BYSTRYKH_HEMATOPOIESIS_STEM_CELL_QTL_TRANS;CAHOY_ASTROGLIAL;CAIRO_HEPATOBLASTOMA_DN;CATION_HOMEOSTASIS;CELLULAR_CATION_HOMEOSTASIS;CELLULAR_HOMEOSTASIS…	3D-structure;Completeproteome;Copper;Coppertransport;Directproteinsequencing;Disulfidebond;Glycoprotein;Iontransport;Metal-binding;Oxidoreductase;Polymorphism;Proteomicsidentification;Referenceproteome;Repeat;Secreted;Signal;Transport		GO:0000041;GO:0006810;GO:0006811;GO:0006812;GO:0006825;GO:0006873;GO:0006875;GO:0006879;GO:0009987;GO:0019725;GO:0030001;GO:0030003;GO:0042592;GO:0048878;GO:0050801;GO:0051234;GO:0055065;GO:0055072;GO:0055080;GO:0055082;GO:0055085;GO:0065007;GO:0065008	GO:0003824;GO:0004322;GO:0005488;GO:0005507;GO:0005515;GO:0016491;GO:0016722;GO:0016724;GO:0043167;GO:0043169;GO:0046872;GO:0046914;GO:0051087	GO:0005576;GO:0005615;GO:0005765;GO:0005774;GO:0016020;GO:0031090;GO:0031982;GO:0031988;GO:0043226;GO:0043227;GO:0043230;GO:0044421;GO:0044422;GO:0044424;GO:0044437;GO:0044444;GO:0044446;GO:0044464;GO:0065010;GO:0070062;GO:0072562
CPB2			1.63089	0.592607	0.0233943	1.50797	1.50797			0.793625	0.364798	0.160833	1.2877	1.2877		+	2.1284	0.722373	0.00744042	1.64989	1.64989	-0.144188	0	0.404423	A0A087WSY5;Q96IY4	A0A087WSY5;Q96IY4	Carboxypeptidase B2	16	tr|A0A087WSY5|A0A087WSY5_HUMAN Carboxypeptidase B2 OS=Homo sapiens OX=9606 GN=CPB2 PE=1 SV=1;sp|Q96IY4|CBPB2_HUMAN Carboxypeptidase B2 OS=Homo sapiens OX=9606 GN=CPB2 PE=1 SV=2	Color2 [Red]	1	5					biological regulation;blood coagulation;carbohydrate homeostasis;cellular chemical homeostasis;cellular glucose homeostasis;cellular homeostasis;cellular process;cellular response to carbohydrate stimulus;cellular response to chemical stimulus;cellular response to glucose stimulus;cellular response to hexose stimulus;cellular response to monosaccharide stimulus;cellular response to organic substa…	binding;carboxypeptidase activity;catalytic activity;cation binding;exopeptidase activity;hydrolase activity;ion binding;metal ion binding;metallocarboxypeptidase activity;metalloexopeptidase activity;metallopeptidase activity;peptidase activity;peptidase activity, acting on L-amino acid peptides;transition metal ion binding;zinc ion binding	extracellular membrane-bounded organelle;extracellular organelle;extracellular region part;extracellular space;extracellular vesicular exosome;membrane-bounded organelle;membrane-bounded vesicle;organelle;vesicle	biological regulation;cellular homeostasis;cellular process;coagulation;homeostatic process;macromolecule metabolic process;metabolic process;multicellular organismal process;primary metabolic process;protein metabolic process;proteolysis;regulation of body fluid levels;regulation of transport;response to abiotic stimulus;response to chemical stimulus;response to drug;response to heat;response to…	extracellular organelle;extracellular space;organelle;vesicle	Complement and coagulation cascades;Pancreatic secretion;Protein digestion and absorption	Peptidase_M14;Propep_M14	BIOCARTA_FIBRINOLYSIS_PATHWAY;BOYAULT_LIVER_CANCER_SUBCLASS_G3_DN;BRUINS_UVC_RESPONSE_VIA_TP53_GROUP_A;CAIRO_LIVER_DEVELOPMENT_DN;CAR_HPX;CAR_IGFBP1;CARBOXYPEPTIDASE_ACTIVITY;CELLULAR_MACROMOLECULE_METABOLIC_PROCESS;CELLULAR_PROTEIN_METABOLIC_PROCESS;CHIANG_LIVER_CANCER_SUBCLASS_PROLIFERATION_DN;chr13q14;DCA_UP.V1_DN;EXOPEPTIDASE_ACTIVITY;EXTRACELLULAR_REGION;EXTRACELLULAR_REGION_PART;EXTRACELLUL…	3D-structure;Alternativesplicing;Bloodcoagulation;Carboxypeptidase;Completeproteome;Directproteinsequencing;Disulfidebond;Fibrinolysis;Glycoprotein;Hemostasis;Hydrolase;Metal-binding;Metalloprotease;Polymorphism;Protease;Proteomicsidentification;Referenceproteome;Secreted;Signal;Zinc;Zymogen		GO:0001678;GO:0003330;GO:0003331;GO:0006508;GO:0006950;GO:0007596;GO:0007599;GO:0008152;GO:0008285;GO:0009266;GO:0009408;GO:0009628;GO:0009743;GO:0009746;GO:0009749;GO:0009987;GO:0010033;GO:0010468;GO:0010755;GO:0010757;GO:0010955;GO:0019222;GO:0019538;GO:0019725;GO:0022603;GO:0030193;GO:0030194;GO:0030195;GO:0032101;GO:0032501;GO:0032879;GO:0033500;GO:0034284;GO:0042127;GO:0042221;GO:0042493;GO:…	GO:0003824;GO:0004180;GO:0004181;GO:0005488;GO:0008233;GO:0008235;GO:0008237;GO:0008238;GO:0008270;GO:0016787;GO:0043167;GO:0043169;GO:0046872;GO:0046914;GO:0070011	GO:0005615;GO:0031982;GO:0031988;GO:0043226;GO:0043227;GO:0043230;GO:0044421;GO:0065010;GO:0070062
CPN1			0.482698	0.218234	0.32908	1.16331	1.16331			0.44657	0.262491	0.357627	1.19955	1.19955			0.278585	-0.122427	0.52652	0.918641	0.918641	-0.0694741	0	0.0332698	P15169	P15169	Carboxypeptidase N catalytic chain	268	sp|P15169|CBPN_HUMAN Carboxypeptidase N catalytic chain OS=Homo sapiens OX=9606 GN=CPN1 PE=1 SV=1	Color2 [Red]	1	5					bradykinin catabolic process;catabolic process;cellular catabolic process;cellular metabolic process;cellular process;metabolic process;peptide catabolic process;peptide metabolic process;response to chemical stimulus;response to corticosteroid stimulus;response to endogenous stimulus;response to glucocorticoid stimulus;response to hormone stimulus;response to organic substance;response to steroi…	binding;carboxypeptidase activity;catalytic activity;cation binding;exopeptidase activity;hydrolase activity;ion binding;metal ion binding;metallocarboxypeptidase activity;metalloexopeptidase activity;metallopeptidase activity;peptidase activity;peptidase activity, acting on L-amino acid peptides;transition metal ion binding;zinc ion binding	extracellular region part;extracellular space	catabolic process;cellular metabolic process;cellular process;metabolic process;peptide metabolic process;response to chemical stimulus;response to endogenous stimulus;response to stimulus	extracellular space		Peptidase_M14	ACEVEDO_METHYLATED_IN_LIVER_CANCER_DN;ALFANO_MYC_TARGETS;BOYLAN_MULTIPLE_MYELOMA_D_UP;chr10q24;COULOUARN_TEMPORAL_TGFB1_SIGNATURE_DN;CYCLIN_D1_KE_.V1_DN;EXTRACELLULAR_REGION;EXTRACELLULAR_REGION_PART;EXTRACELLULAR_SPACE;FOSTER_KDM1A_TARGETS_UP;GSE17721_0.5H_VS_4H_PAM3CSK4_BMDM_DN;GSE17721_CTRL_VS_CPG_0.5H_BMDM_DN;GSE17721_LPS_VS_PAM3CSK4_4H_BMDM_UP;GSE17721_PAM3CSK4_VS_CPG_0.5H_BMDM_DN;GSE20366_E…	3D-structure;Carboxypeptidase;Completeproteome;Directproteinsequencing;Diseasemutation;Disulfidebond;Glycoprotein;Hydrolase;Metal-binding;Metalloprotease;Protease;Referenceproteome;Secreted;Signal;Zinc		GO:0006518;GO:0008152;GO:0009056;GO:0009719;GO:0009725;GO:0009987;GO:0010033;GO:0010815;GO:0031960;GO:0042221;GO:0043171;GO:0044237;GO:0044248;GO:0048545;GO:0050896;GO:0051384	GO:0003824;GO:0004180;GO:0004181;GO:0005488;GO:0008233;GO:0008235;GO:0008237;GO:0008238;GO:0008270;GO:0016787;GO:0043167;GO:0043169;GO:0046872;GO:0046914;GO:0070011	GO:0005615;GO:0044421
CPN2		+	2.12066	0.55139	0.00757429	1.4655	1.4655			1.16864	0.368883	0.0678211	1.29135	1.29135	+	+	3.0796	0.59712	0.000832523	1.51269	1.51269	-0.153773	0	0.435358	P22792	P22792	Carboxypeptidase N subunit 2	276	sp|P22792|CPN2_HUMAN Carboxypeptidase N subunit 2 OS=Homo sapiens OX=9606 GN=CPN2 PE=1 SV=3	Color2 [Red]	1	5					biological regulation;posttranscriptional regulation of gene expression;protein stabilization;regulation of biological process;regulation of biological quality;regulation of catalytic activity;regulation of gene expression;regulation of macromolecule metabolic process;regulation of metabolic process;regulation of molecular function;regulation of protein stability	enzyme regulator activity	blood microparticle;extracellular membrane-bounded organelle;extracellular organelle;extracellular region;extracellular region part;extracellular vesicular exosome;membrane-bounded organelle;membrane-bounded vesicle;organelle;vesicle	biological regulation;regulation of protein stability	extracellular organelle;extracellular region;organelle;vesicle		LRR_1;LRR_4;LRR_8	BOYAULT_LIVER_CANCER_SUBCLASS_G3_DN;chr3q29;GNF2_GSTM1;GNF2_HPN;GNF2_HPX;GNF2_LCAT;GRADE_COLON_AND_RECTAL_CANCER_DN;GSE12845_NAIVE_VS_PRE_GC_TONSIL_BCELL_UP;GSE13485_CTRL_VS_DAY1_YF17D_VACCINE_PBMC_DN;GSE13485_CTRL_VS_DAY21_YF17D_VACCINE_PBMC_DN;GSE13485_DAY1_VS_DAY3_YF17D_VACCINE_PBMC_UP;GSE13485_DAY3_VS_DAY21_YF17D_VACCINE_PBMC_DN;GSE22886_IL2_VS_IL15_STIM_NKCELL_DN;GSE22886_TH1_VS_TH2_48H_ACT_…	Completeproteome;Directproteinsequencing;Disulfidebond;Glycoprotein;Leucine-richrepeat;Polymorphism;Referenceproteome;Repeat;Secreted;Signal		GO:0010468;GO:0010608;GO:0019222;GO:0031647;GO:0050789;GO:0050790;GO:0050821;GO:0060255;GO:0065007;GO:0065008;GO:0065009	GO:0030234	GO:0005576;GO:0031982;GO:0031988;GO:0043226;GO:0043227;GO:0043230;GO:0044421;GO:0065010;GO:0070062;GO:0072562
CRP			0	2.29844	1	4.91927	4.91927			0	-0.446741	1	0.733698	0.733698			0	0.461442	1	1.37692	1.37692	-0.192036	0	0.589655	P02741;Q5VVP7;C9JRE9	P02741;Q5VVP7	C-reactive protein;C-reactive protein(1-205)	205	sp|P02741|CRP_HUMAN C-reactive protein OS=Homo sapiens OX=9606 GN=CRP PE=1 SV=1;tr|Q5VVP7|Q5VVP7_HUMAN C-reactive protein OS=Homo sapiens OX=9606 GN=CRP PE=1 SV=1	Color2 [Red]	1	5					activation of immune response;acute inflammatory response;acute-phase response;aging;biological regulation;cellular component assembly;cellular component assembly at cellular level;cellular component organization;cellular component organization at cellular level;cellular component organization or biogenesis;cellular component organization or biogenesis at cellular level;cellular macromolecular co…	alcohol binding;amine binding;binding;calcium ion binding;cation binding;cholesterol binding;choline binding;complement binding;complement component C1q binding;ion binding;lipid binding;lipoprotein particle binding;lipoprotein particle receptor binding;low-density lipoprotein particle binding;low-density lipoprotein particle receptor binding;metal ion binding;opsonin binding;protein binding;prot…	cell part;cell projection;cell projection part;extracellular membrane-bounded organelle;extracellular organelle;extracellular region;extracellular region part;extracellular space;extracellular vesicular exosome;filopodium;growth cone;membrane-bounded organelle;membrane-bounded vesicle;organelle;site of polarized growth;vesicle	aging;biological regulation;cellular component assembly;cellular component organization;cellular macromolecular complex assembly;cellular process;developmental process;immune system process;macromolecular complex assembly;macromolecule metabolic process;metabolic process;multi-organism process;primary metabolic process;protein complex assembly;protein metabolic process;protein polymerization;regu…	cell part;cell projection;extracellular organelle;extracellular region;extracellular space;filopodium;organelle;site of polarized growth;vesicle		Pentaxin	ACEVEDO_LIVER_CANCER_DN;CAIRO_HEPATOBLASTOMA_DN;CAIRO_LIVER_DEVELOPMENT_DN;CHIANG_LIVER_CANCER_SUBCLASS_CTNNB1_DN;chr1q21;DEFENSE_RESPONSE;FEVR_CTNNB1_TARGETS_DN;GCM_ERBB2IP;GCM_RAB10;GSE15930_STIM_VS_STIM_AND_IFNAB_72H_CD8_T_CELL_UP;GSE15930_STIM_VS_STIM_AND_IL-12_24H_CD8_T_CELL_UP;GSE15930_STIM_VS_STIM_AND_IL-12_72H_CD8_T_CELL_UP;GSE15930_STIM_VS_STIM_AND_TRICHOSTATINA_24H_CD8_T_CELL_UP;GSE1593…	3D-structure;Acutephase;Alternativesplicing;Calcium;Completeproteome;Directproteinsequencing;Disulfidebond;Metal-binding;Proteomicsidentification;Pyrrolidonecarboxylicacid;Referenceproteome;Secreted;Signal		GO:0001666;GO:0001817;GO:0002252;GO:0002253;GO:0002376;GO:0002526;GO:0002682;GO:0002684;GO:0006461;GO:0006950;GO:0006952;GO:0006953;GO:0006954;GO:0006955;GO:0006956;GO:0006958;GO:0006959;GO:0007568;GO:0008152;GO:0008228;GO:0009607;GO:0009611;GO:0009617;GO:0009893;GO:0009987;GO:0010033;GO:0010035;GO:0010038;GO:0010288;GO:0010468;GO:0010604;GO:0010628;GO:0010743;GO:0010745;GO:0010883;GO:0010888;GO:…	GO:0001846;GO:0001848;GO:0001849;GO:0005102;GO:0005488;GO:0005496;GO:0005509;GO:0005515;GO:0008289;GO:0015485;GO:0030169;GO:0032934;GO:0033265;GO:0043167;GO:0043169;GO:0043176;GO:0043178;GO:0046872;GO:0050750;GO:0050997;GO:0070325;GO:0071813;GO:0071814	GO:0005576;GO:0005615;GO:0030175;GO:0030426;GO:0030427;GO:0031982;GO:0031988;GO:0042995;GO:0043226;GO:0043227;GO:0043230;GO:0044421;GO:0044463;GO:0044464;GO:0065010;GO:0070062
F10			0.417555	-0.409303	0.382336	0.752987	0.752987			0.246518	-0.195102	0.566868	0.873511	0.873511			1.13692	-0.634967	0.0729593	0.643955	0.643955	0.185184	0	-0.357281	P00742	P00742	Coagulation factor X;Factor X light chain;Factor X heavy chain;Activated factor Xa heavy chain	173	sp|P00742|FA10_HUMAN Coagulation factor X OS=Homo sapiens OX=9606 GN=F10 PE=1 SV=2	Color2 [Red]	1	5					biological regulation;blood coagulation;blood coagulation, extrinsic pathway;blood coagulation, intrinsic pathway;cellular macromolecule metabolic process;cellular metabolic process;cellular process;cellular protein metabolic process;coagulation;hemostasis;macromolecule metabolic process;macromolecule modification;metabolic process;multicellular organismal process;peptidyl-amino acid modification…	binding;calcium ion binding;catalytic activity;cation binding;endopeptidase activity;hydrolase activity;ion binding;lipid binding;metal ion binding;peptidase activity;peptidase activity, acting on L-amino acid peptides;phospholipid binding;serine hydrolase activity;serine-type endopeptidase activity;serine-type peptidase activity	cell part;cytoplasmic part;endoplasmic reticulum lumen;endoplasmic reticulum part;extracellular region;Golgi apparatus part;Golgi lumen;intracellular organelle lumen;intracellular organelle part;intracellular part;intrinsic to external side of plasma membrane;intrinsic to membrane;intrinsic to plasma membrane;membrane;membrane part;membrane-enclosed lumen;organelle lumen;organelle part;plasma mem…	biological regulation;cellular metabolic process;cellular process;coagulation;macromolecule metabolic process;macromolecule modification;metabolic process;multicellular organismal process;peptidyl-amino acid modification;primary metabolic process;protein metabolic process;protein modification process;proteolysis;regulation of body fluid levels;response to stimulus	cell part;extracellular region;membrane;plasma membrane	Complement and coagulation cascades	EGF;Gla;Trypsin	ACEVEDO_NORMAL_TISSUE_ADJACENT_TO_LIVER_TUMOR_DN;ATM_DN.V1_DN;BIOCARTA_AMI_PATHWAY;BIOCARTA_EXTRINSIC_PATHWAY;BIOCARTA_INTRINSIC_PATHWAY;BLOOD_COAGULATION;BOQUEST_STEM_CELL_CULTURED_VS_FRESH_UP;BOQUEST_STEM_CELL_UP;BROWN_MYELOID_CELL_DEVELOPMENT_UP;CAIRO_LIVER_DEVELOPMENT_DN;CHANG_CORE_SERUM_RESPONSE_DN;CHEN_METABOLIC_SYNDROM_NETWORK;chr13q34;CHYLA_CBFA2T3_TARGETS_UP;COAGULATION;COATES_MACROPHAGE…	3D-structure;Bloodcoagulation;Calcium;Cleavageonpairofbasicresidues;Completeproteome;Directproteinsequencing;Diseasemutation;Disulfidebond;EGF-likedomain;Gamma-carboxyglutamicacid;Glycoprotein;Hemostasis;Hydrolase;Hydroxylation;Polymorphism;Protease;Referenceproteome;Repeat;Secreted;Serineprotease;Signal;Zymogen	TF-FVIIa-FXa-TFPI complex	GO:0006464;GO:0006508;GO:0007596;GO:0007597;GO:0007598;GO:0007599;GO:0008152;GO:0009966;GO:0009967;GO:0009987;GO:0010627;GO:0010646;GO:0010647;GO:0010740;GO:0017187;GO:0018193;GO:0018200;GO:0018214;GO:0019538;GO:0023051;GO:0023056;GO:0030334;GO:0030335;GO:0032501;GO:0032879;GO:0040012;GO:0040017;GO:0043170;GO:0043412;GO:0043687;GO:0044237;GO:0044238;GO:0044260;GO:0044267;GO:0048518;GO:0048522;GO:…	GO:0003824;GO:0004175;GO:0004252;GO:0005488;GO:0005509;GO:0005543;GO:0008233;GO:0008236;GO:0008289;GO:0016787;GO:0017171;GO:0043167;GO:0043169;GO:0046872;GO:0070011	GO:0005576;GO:0005788;GO:0005796;GO:0005886;GO:0016020;GO:0031224;GO:0031226;GO:0031233;GO:0031974;GO:0043233;GO:0044422;GO:0044424;GO:0044425;GO:0044431;GO:0044432;GO:0044444;GO:0044446;GO:0044459;GO:0044464;GO:0070013
F12			0.0967185	0.0771698	0.800353	1.05495	1.05495			0.0844028	0.0856609	0.823374	1.06117	1.06117			0.948567	0.322543	0.112573	1.25053	1.25053	-0.240392	0	0.123528	P00748	P00748	Coagulation factor XII;Coagulation factor XIIa heavy chain;Beta-factor XIIa part 1;Coagulation factor XIIa light chain	175	sp|P00748|FA12_HUMAN Coagulation factor XII OS=Homo sapiens OX=9606 GN=F12 PE=1 SV=3	Color2 [Red]	1	5					acute inflammatory response;biological regulation;blood coagulation;blood coagulation, intrinsic pathway;coagulation;defense response;Factor XII activation;fibrinolysis;hemostasis;immune response;immune system process;inflammatory response;innate immune response;kinin cascade;macromolecule metabolic process;metabolic process;multicellular organismal process;negative regulation of biological proce…	aminopeptidase activity;binding;catalytic activity;endopeptidase activity;exopeptidase activity;hydrolase activity;misfolded protein binding;peptidase activity;peptidase activity, acting on L-amino acid peptides;protein binding;serine hydrolase activity;serine-type aminopeptidase activity;serine-type endopeptidase activity;serine-type exopeptidase activity;serine-type peptidase activity	cell part;extracellular membrane-bounded organelle;extracellular organelle;extracellular region;extracellular region part;extracellular space;extracellular vesicular exosome;membrane;membrane-bounded organelle;membrane-bounded vesicle;organelle;plasma membrane;vesicle	biological regulation;coagulation;immune system process;macromolecule metabolic process;metabolic process;multicellular organismal process;primary metabolic process;protein maturation;protein metabolic process;regulation of body fluid levels;response to chemical stimulus;response to stimulus;response to stress	cell part;extracellular organelle;extracellular region;extracellular space;membrane;organelle;plasma membrane;vesicle	Complement and coagulation cascades	EGF;fn1;fn2;Kringle;Trypsin	ACEVEDO_LIVER_CANCER_DN;ACEVEDO_LIVER_TUMOR_VS_NORMAL_ADJACENT_TISSUE_DN;BIOCARTA_INTRINSIC_PATHWAY;BLOOD_COAGULATION;CAGGTG_V$E12_Q6;CAIRO_LIVER_DEVELOPMENT_DN;CAR_HPX;CAR_IGFBP1;CHIANG_LIVER_CANCER_SUBCLASS_PROLIFERATION_DN;COAGULATION;CREIGHTON_ENDOCRINE_THERAPY_RESISTANCE_4;ENDOPEPTIDASE_ACTIVITY;ENK_UV_RESPONSE_EPIDERMIS_UP;GNF2_CYP2B6;GNF2_GSTM1;GNF2_HPN;GNF2_HPX;GNF2_LCAT;GNF2_TST;GRUETZMA…	3D-structure;Bloodcoagulation;Completeproteome;Directproteinsequencing;Diseasemutation;Disulfidebond;EGF-likedomain;Fibrinolysis;Glycoprotein;Hemostasis;Hydrolase;Kringle;Polymorphism;Protease;Referenceproteome;Repeat;Secreted;Serineprotease;Signal;Zymogen		GO:0002254;GO:0002353;GO:0002376;GO:0002526;GO:0002542;GO:0002673;GO:0006950;GO:0006952;GO:0006954;GO:0006955;GO:0007596;GO:0007597;GO:0007599;GO:0008152;GO:0009611;GO:0010033;GO:0010468;GO:0010755;GO:0010756;GO:0010954;GO:0016485;GO:0016540;GO:0019222;GO:0019538;GO:0030193;GO:0030194;GO:0030195;GO:0031347;GO:0031638;GO:0032101;GO:0032501;GO:0035966;GO:0042221;GO:0042730;GO:0043170;GO:0044238;GO:…	GO:0003824;GO:0004175;GO:0004177;GO:0004252;GO:0005488;GO:0005515;GO:0008233;GO:0008236;GO:0008238;GO:0016787;GO:0017171;GO:0051787;GO:0070008;GO:0070009;GO:0070011	GO:0005576;GO:0005615;GO:0005886;GO:0016020;GO:0031982;GO:0031988;GO:0043226;GO:0043227;GO:0043230;GO:0044421;GO:0044464;GO:0065010;GO:0070062
F2			1.64394	-0.304567	0.022702	0.809685	0.809685			0.367209	-0.101392	0.429329	0.932133	0.932133			0.67248	-0.146548	0.212579	0.903409	0.903409	0.366234	0	-0.421871	P00734;E9PIT3;C9JV37	P00734;E9PIT3	Prothrombin;Activation peptide fragment 1;Activation peptide fragment 2;Thrombin light chain;Thrombin heavy chain	169	sp|P00734|THRB_HUMAN Prothrombin OS=Homo sapiens OX=9606 GN=F2 PE=1 SV=2;tr|E9PIT3|E9PIT3_HUMAN Prothrombin OS=Homo sapiens OX=9606 GN=F2 PE=1 SV=1	Color2 [Red]	1	5					acute inflammatory response;acute-phase response;biological regulation;blood coagulation;blood coagulation, intrinsic pathway;calcium ion homeostasis;cation homeostasis;cell activation;cell migration;cell motility;cell surface receptor linked signaling pathway;cellular calcium ion homeostasis;cellular cation homeostasis;cellular chemical homeostasis;cellular component movement;cellular divalent i…	binding;calcium ion binding;catalytic activity;cation binding;endopeptidase activity;growth factor activity;hydrolase activity;ion binding;metal ion binding;molecular transducer activity;peptidase activity;peptidase activity, acting on L-amino acid peptides;protein binding;receptor activity;receptor binding;serine hydrolase activity;serine-type endopeptidase activity;serine-type peptidase activit…	blood microparticle;cell part;cytoplasmic part;endoplasmic reticulum lumen;endoplasmic reticulum part;extracellular membrane-bounded organelle;extracellular organelle;extracellular region;extracellular region part;extracellular space;extracellular vesicular exosome;Golgi apparatus part;Golgi lumen;intracellular organelle lumen;intracellular organelle part;intracellular part;membrane;membrane-boun…	biological regulation;cell activation;cell motility;cellular component movement;cellular homeostasis;cellular ion homeostasis;cellular metabolic process;cellular process;coagulation;developmental process;homeostatic process;immune system process;locomotion;macromolecule metabolic process;macromolecule modification;metabolic process;multicellular organismal development;multicellular organismal pro…	cell part;extracellular organelle;extracellular region;extracellular space;membrane;organelle;plasma membrane;vesicle	Complement and coagulation cascades;Neuroactive ligand-receptor interaction;Regulation of actin cytoskeleton	Gla;Kringle;Thrombin_light;Trypsin	APOPTOSIS_GO;APOPTOTIC_PROGRAM;BIOCARTA_AMI_PATHWAY;BIOCARTA_BIOPEPTIDES_PATHWAY;BIOCARTA_EXTRINSIC_PATHWAY;BIOCARTA_FIBRINOLYSIS_PATHWAY;BIOCARTA_INTRINSIC_PATHWAY;BIOCARTA_NFAT_PATHWAY;BIOCARTA_PAR1_PATHWAY;BIOCARTA_PLATELETAPP_PATHWAY;BIOCARTA_SPPA_PATHWAY;BIOPOLYMER_METABOLIC_PROCESS;BIOPOLYMER_MODIFICATION;BLOOD_COAGULATION;CAIRO_LIVER_DEVELOPMENT_DN;CAR_HPX;CAR_IGFBP1;CASPASE_ACTIVATION;CEL…	3D-structure;Acutephase;Bloodcoagulation;Calcium;Cleavageonpairofbasicresidues;Completeproteome;Directproteinsequencing;Diseasemutation;Disulfidebond;Gamma-carboxyglutamicacid;Glycoprotein;Hemostasis;Hydrolase;Kringle;Pharmaceutical;Polymorphism;Protease;Proteomicsidentification;Referenceproteome;Repeat;Secreted;Serineprotease;Signal;Thrombophilia;Zymogen		GO:0001558;GO:0001775;GO:0001932;GO:0001934;GO:0002376;GO:0002526;GO:0006464;GO:0006508;GO:0006873;GO:0006874;GO:0006875;GO:0006928;GO:0006950;GO:0006952;GO:0006953;GO:0006954;GO:0007165;GO:0007166;GO:0007275;GO:0007596;GO:0007597;GO:0007599;GO:0008152;GO:0008284;GO:0008360;GO:0009611;GO:0009889;GO:0009891;GO:0009892;GO:0009893;GO:0009966;GO:0009967;GO:0009987;GO:0010468;GO:0010522;GO:0010524;GO:…	GO:0003824;GO:0004175;GO:0004252;GO:0004871;GO:0004872;GO:0005102;GO:0005488;GO:0005509;GO:0005515;GO:0008083;GO:0008233;GO:0008236;GO:0016787;GO:0017171;GO:0038023;GO:0043167;GO:0043169;GO:0046872;GO:0060089;GO:0070011;GO:0070053	GO:0005576;GO:0005615;GO:0005788;GO:0005796;GO:0005886;GO:0016020;GO:0031974;GO:0031982;GO:0031988;GO:0043226;GO:0043227;GO:0043230;GO:0043233;GO:0044421;GO:0044422;GO:0044424;GO:0044431;GO:0044432;GO:0044444;GO:0044446;GO:0044464;GO:0065010;GO:0070013;GO:0070062;GO:0072562
F9			1.45667	0.502613	0.0349408	1.41678	1.41678			2.58665	0.648666	0.00259029	1.56772	1.56772		+	2.98311	0.562587	0.00103967	1.47692	1.47692	-0.42501	0	0.492033	P00740	P00740	Coagulation factor IX;Coagulation factor IXa light chain;Coagulation factor IXa heavy chain	172	sp|P00740|FA9_HUMAN Coagulation factor IX OS=Homo sapiens OX=9606 GN=F9 PE=1 SV=2	Color2 [Red]	1	5					biological regulation;blood coagulation;blood coagulation, extrinsic pathway;blood coagulation, intrinsic pathway;cellular macromolecule metabolic process;cellular metabolic process;cellular process;cellular protein metabolic process;coagulation;hemostasis;macromolecule metabolic process;macromolecule modification;metabolic process;multicellular organismal process;peptidyl-amino acid modification…	binding;calcium ion binding;catalytic activity;cation binding;endopeptidase activity;hydrolase activity;ion binding;metal ion binding;peptidase activity;peptidase activity, acting on L-amino acid peptides;serine hydrolase activity;serine-type endopeptidase activity;serine-type peptidase activity	cell part;cytoplasmic part;endoplasmic reticulum lumen;endoplasmic reticulum part;extracellular membrane-bounded organelle;extracellular organelle;extracellular region;extracellular region part;extracellular space;extracellular vesicular exosome;Golgi apparatus part;Golgi lumen;intracellular organelle lumen;intracellular organelle part;intracellular part;membrane;membrane-bounded organelle;membra…	biological regulation;cellular metabolic process;cellular process;coagulation;macromolecule metabolic process;macromolecule modification;metabolic process;multicellular organismal process;peptidyl-amino acid modification;primary metabolic process;protein maturation;protein metabolic process;protein modification process;proteolysis;regulation of body fluid levels;response to stimulus	cell part;extracellular organelle;extracellular region;extracellular space;membrane;organelle;plasma membrane;vesicle	Complement and coagulation cascades	EGF;Gla;Trypsin	ACEVEDO_LIVER_CANCER_DN;ACEVEDO_LIVER_TUMOR_VS_NORMAL_ADJACENT_TISSUE_DN;ATF2_S_UP.V1_UP;BIOCARTA_INTRINSIC_PATHWAY;BIOCARTA_PLATELETAPP_PATHWAY;BLOOD_COAGULATION;BROWN_MYELOID_CELL_DEVELOPMENT_DN;CAIRO_HEPATOBLASTOMA_DN;CAR_HPX;CAR_IGFBP1;chrxq26;COAGULATION;ENDOPEPTIDASE_ACTIVITY;GSE15930_NAIVE_VS_24H_IN_VITRO_STIM_CD8_TCELL_UP;GSE15930_NAIVE_VS_24H_IN_VITRO_STIM_IL12_CD8_TCELL_UP;GSE15930_NAIV…	3D-structure;Alternativesplicing;Bloodcoagulation;Calcium;Cleavageonpairofbasicresidues;Completeproteome;Directproteinsequencing;Diseasemutation;Disulfidebond;EGF-likedomain;Gamma-carboxyglutamicacid;Glycoprotein;Hemophilia;Hemostasis;Hydrolase;Hydroxylation;Magnesium;Metal-binding;Pharmaceutical;Phosphoprotein;Polymorphism;Protease;Referenceproteome;Repeat;Secreted;Serineprotease;Signal;Sulfatio…		GO:0006464;GO:0006508;GO:0007596;GO:0007597;GO:0007598;GO:0007599;GO:0008152;GO:0009987;GO:0016485;GO:0017187;GO:0018193;GO:0018200;GO:0018214;GO:0019538;GO:0031638;GO:0032501;GO:0043170;GO:0043412;GO:0043687;GO:0044237;GO:0044238;GO:0044260;GO:0044267;GO:0050817;GO:0050878;GO:0050896;GO:0051604;GO:0065007;GO:0065008;GO:0072376	GO:0003824;GO:0004175;GO:0004252;GO:0005488;GO:0005509;GO:0008233;GO:0008236;GO:0016787;GO:0017171;GO:0043167;GO:0043169;GO:0046872;GO:0070011	GO:0005576;GO:0005615;GO:0005788;GO:0005796;GO:0005886;GO:0016020;GO:0031974;GO:0031982;GO:0031988;GO:0043226;GO:0043227;GO:0043230;GO:0043233;GO:0044421;GO:0044422;GO:0044424;GO:0044431;GO:0044432;GO:0044444;GO:0044446;GO:0044464;GO:0065010;GO:0070013;GO:0070062
FBLN1			0.0130042	-0.00865233	0.970501	0.994021	0.994021			0.89187	0.236546	0.128271	1.17817	1.17817			0.172362	-0.0642705	0.672417	0.956429	0.956429	-0.325132	0	-0.152495	B1AHL2	B1AHL2	Fibulin-1	94	tr|B1AHL2|B1AHL2_HUMAN Fibulin-1 OS=Homo sapiens OX=9606 GN=FBLN1 PE=1 SV=1	Color2 [Red]	1	5					cellular component organization;cellular component organization at cellular level;cellular component organization or biogenesis;cellular component organization or biogenesis at cellular level;cellular process;extracellular matrix organization;extracellular structure organization	binding;calcium ion binding;cation binding;enzyme activator activity;enzyme regulator activity;ion binding;metal ion binding;peptidase activator activity;peptidase regulator activity	extracellular matrix;extracellular region part;proteinaceous extracellular matrix	cellular component organization;cellular process;extracellular matrix organization;extracellular structure organization	extracellular matrix;proteinaceous extracellular matrix		ANATO;cEGF;EGF_CA	BENPORATH_NANOG_TARGETS;BLALOCK_ALZHEIMERS_DISEASE_UP;BOQUEST_STEM_CELL_UP;BYSTRYKH_HEMATOPOIESIS_STEM_CELL_AND_BRAIN_QTL_TRANS;BYSTRYKH_HEMATOPOIESIS_STEM_CELL_QTL_TRANS;CELL_FRACTION;CHICAS_RB1_TARGETS_CONFLUENT;CHICAS_RB1_TARGETS_GROWING;chr22q13;CORRE_MULTIPLE_MYELOMA_DN;CTTTGT_V$LEF1_Q2;DAVICIONI_MOLECULAR_ARMS_VS_ERMS_DN;DELYS_THYROID_CANCER_DN;DOANE_RESPONSE_TO_ANDROGEN_DN;DURAND_STROMA_MA…	Calcium;Completeproteome;Disulfidebond;EGF-likedomain;Extracellularmatrix;Proteomicsidentification;Referenceproteome;Repeat;Secreted		GO:0009987;GO:0016043;GO:0030198;GO:0043062;GO:0071840;GO:0071841;GO:0071842	GO:0005488;GO:0005509;GO:0008047;GO:0016504;GO:0030234;GO:0043167;GO:0043169;GO:0046872;GO:0061134	GO:0005578;GO:0031012;GO:0044421
FCN3			0.533249	0.293363	0.292921	1.22549	1.22549			1.22778	0.473213	0.0591859	1.3882	1.3882			1.03928	0.409421	0.0913528	1.32815	1.32815	-0.232818	0	0.170715	O75636	O75636	Ficolin-3	165	sp|O75636|FCN3_HUMAN Ficolin-3 OS=Homo sapiens OX=9606 GN=FCN3 PE=1 SV=2	Color2 [Red]	1	5					activation of immune response;biological regulation;cell recognition;cellular process;complement activation;complement activation, lectin pathway;defense response;defense response to virus;humoral immune response;immune effector process;immune response;immune system process;innate immune response;macromolecule metabolic process;metabolic process;multi-organism process;negative regulation of biolo…	antigen binding;binding;carbohydrate binding	blood microparticle;collagen;extracellular matrix part;extracellular region;extracellular region part	biological regulation;cell recognition;cellular process;immune system process;macromolecule metabolic process;metabolic process;multi-organism process;primary metabolic process;protein metabolic process;response to biotic stimulus;response to stimulus;response to stress	extracellular region		Collagen;Fibrinogen_C	ACEVEDO_LIVER_CANCER_DN;ACEVEDO_LIVER_TUMOR_VS_NORMAL_ADJACENT_TISSUE_DN;CAIRO_HEPATOBLASTOMA_DN;CARBOHYDRATE_BINDING;CHIANG_LIVER_CANCER_SUBCLASS_UNANNOTATED_UP;chr1p32;DAZARD_RESPONSE_TO_UV_NHEK_UP;EXTRACELLULAR_REGION;EXTRACELLULAR_REGION_PART;EXTRACELLULAR_SPACE;GNF2_CYP2B6;GREGORY_SYNTHETIC_LETHAL_WITH_IMATINIB;GSE360_CTRL_VS_L_MAJOR_DC_DN;GSE360_L_MAJOR_VS_T_GONDII_MAC_UP;GSE3982_BCELL_VS_C…	3D-structure;Alternativesplicing;Collagen;Complementactivationlectinpathway;Completeproteome;Directproteinsequencing;Disulfidebond;Glycoprotein;Hydroxylation;Immunity;Innateimmunity;Lectin;Referenceproteome;Repeat;Secreted;Signal		GO:0001867;GO:0002252;GO:0002253;GO:0002376;GO:0002682;GO:0002684;GO:0006910;GO:0006950;GO:0006952;GO:0006955;GO:0006956;GO:0006959;GO:0008037;GO:0008152;GO:0009607;GO:0009615;GO:0009987;GO:0019538;GO:0040012;GO:0043170;GO:0043654;GO:0043900;GO:0043903;GO:0044238;GO:0045087;GO:0046596;GO:0046597;GO:0048518;GO:0048519;GO:0048525;GO:0048583;GO:0048584;GO:0050776;GO:0050778;GO:0050789;GO:0050792;GO:…	GO:0003823;GO:0005488;GO:0030246	GO:0005576;GO:0005581;GO:0044420;GO:0044421;GO:0072562
FGA			0.391137	0.236797	0.406315	1.17837	1.17837			0.0176823	0.0189201	0.960103	1.0132	1.0132			0.0965396	-0.0957347	0.800683	0.935796	0.935796	0.184834	0	0.221846	P02671	P02671	Fibrinogen alpha chain;Fibrinopeptide A;Fibrinogen alpha chain	204	sp|P02671|FIBA_HUMAN Fibrinogen alpha chain OS=Homo sapiens OX=9606 GN=FGA PE=1 SV=2	Color2 [Red]	1	5					antibacterial humoral response;antimicrobial humoral response;biological adhesion;biological regulation;blood coagulation;blood coagulation, common pathway;cell activation;cell adhesion;cell-cell adhesion;cell-matrix adhesion;cell-substrate adhesion;cellular component assembly;cellular component assembly at cellular level;cellular component organization;cellular component organization at cellular…	structural molecule activity	blood microparticle;cell cortex;cell part;cell surface;cytoplasmic membrane-bounded vesicle;cytoplasmic membrane-bounded vesicle lumen;cytoplasmic part;cytoplasmic vesicle;cytoplasmic vesicle part;external side of plasma membrane;extracellular membrane-bounded organelle;extracellular organelle;extracellular region;extracellular region part;extracellular space;extracellular vesicular exosome;fibri…	biological adhesion;biological regulation;cell activation;cell adhesion;cellular component assembly;cellular component organization;cellular macromolecular complex assembly;cellular process;coagulation;establishment of localization;exocytosis;extracellular matrix organization;extracellular structure organization;immune system process;macromolecular complex assembly;macromolecule metabolic process…	cell cortex;cell part;cell surface;cytoplasmic membrane-bounded vesicle;extracellular organelle;extracellular region;extracellular space;intracellular membrane-bounded organelle;intracellular organelle;macromolecular complex;membrane;organelle;plasma membrane;protein complex;vesicle	Complement and coagulation cascades	Fib_alpha;Fibrinogen_aC;Fibrinogen_C	ACEVEDO_LIVER_CANCER_DN;ALFANO_MYC_TARGETS;BIOCARTA_AMI_PATHWAY;BIOCARTA_EXTRINSIC_PATHWAY;BIOCARTA_FIBRINOLYSIS_PATHWAY;BIOCARTA_INTRINSIC_PATHWAY;BOYAULT_LIVER_CANCER_SUBCLASS_G123_DN;CAIRO_LIVER_DEVELOPMENT_DN;CAR_HPX;CAVARD_LIVER_CANCER_MALIGNANT_VS_BENIGN;chr4q28;DAUER_STAT3_TARGETS_UP;EXTRACELLULAR_REGION;EXTRACELLULAR_REGION_PART;EXTRACELLULAR_SPACE;GSE13484_UNSTIM_VS_3H_YF17D_VACCINE_STIM…	3D-structure;Adaptiveimmunity;Alternativesplicing;Amyloid;Amyloidosis;Bloodcoagulation;Coiledcoil;Completeproteome;Directproteinsequencing;Diseasemutation;Disulfidebond;Glycoprotein;Hemostasis;Hydroxylation;Immunity;Innateimmunity;Isopeptidebond;Phosphoprotein;Polymorphism;Referenceproteome;Secreted;Signal		GO:0001775;GO:0002376;GO:0002576;GO:0002791;GO:0002793;GO:0006461;GO:0006810;GO:0006887;GO:0006950;GO:0006952;GO:0006955;GO:0006959;GO:0007155;GO:0007160;GO:0007165;GO:0007596;GO:0007599;GO:0008152;GO:0009607;GO:0009617;GO:0009892;GO:0009966;GO:0009967;GO:0009987;GO:0010035;GO:0010038;GO:0010470;GO:0010605;GO:0010627;GO:0010646;GO:0010647;GO:0010740;GO:0010941;GO:0016043;GO:0016192;GO:0016337;GO:…	GO:0005198	GO:0005576;GO:0005577;GO:0005615;GO:0005886;GO:0005938;GO:0009897;GO:0009986;GO:0016020;GO:0016023;GO:0030141;GO:0031091;GO:0031093;GO:0031410;GO:0031974;GO:0031982;GO:0031983;GO:0031988;GO:0032991;GO:0034774;GO:0043226;GO:0043227;GO:0043229;GO:0043230;GO:0043231;GO:0043233;GO:0043234;GO:0044421;GO:0044422;GO:0044424;GO:0044425;GO:0044433;GO:0044444;GO:0044446;GO:0044459;GO:0044464;GO:0060205;GO:…
FN1			0.570147	-0.200873	0.269063	0.870024	0.870024			0.583588	-0.18659	0.260863	0.87868	0.87868			0.874455	0.227036	0.13352	1.17043	1.17043	-0.0401034	0	-0.0991023	P02751;H0Y7Z1;H0Y4K8	P02751;H0Y7Z1	Fibronectin;Anastellin;Ugl-Y1;Ugl-Y2;Ugl-Y3	212	sp|P02751|FINC_HUMAN Fibronectin OS=Homo sapiens OX=9606 GN=FN1 PE=1 SV=4;tr|H0Y7Z1|H0Y7Z1_HUMAN Fibronectin (Fragment) OS=Homo sapiens OX=9606 GN=FN1 PE=1 SV=1	Color2 [Red]	1	5					acute inflammatory response;acute-phase response;anatomical structure formation involved in morphogenesis;anatomical structure morphogenesis;angiogenesis;biological adhesion;biological regulation;blood coagulation;calcium-independent cell-matrix adhesion;cell activation;cell adhesion;cell differentiation;cell junction assembly;cell junction organization;cell migration;cell morphogenesis;cell morp…	binding;carbohydrate binding;collagen binding;enzyme activator activity;enzyme binding;enzyme regulator activity;glycosaminoglycan binding;heparin binding;integrin binding;pattern binding;peptidase activator activity;peptidase regulator activity;polysaccharide binding;protease binding;protein binding;protein complex binding;receptor binding	apical plasma membrane;basal lamina;blood microparticle;cell part;cytoplasmic membrane-bounded vesicle lumen;cytoplasmic part;cytoplasmic vesicle part;endoplasmic reticulum-Golgi intermediate compartment;extracellular matrix;extracellular matrix part;extracellular membrane-bounded organelle;extracellular organelle;extracellular region;extracellular region part;extracellular space;extracellular ve…	anatomical structure formation involved in morphogenesis;anatomical structure morphogenesis;biological adhesion;biological regulation;cell activation;cell adhesion;cell differentiation;cell junction organization;cell morphogenesis;cell motility;cellular component assembly;cellular component disassembly;cellular component morphogenesis;cellular component movement;cellular component organization;ce…	cell part;extracellular matrix;extracellular organelle;extracellular region;extracellular space;intracellular membrane-bounded organelle;intracellular organelle;macromolecular complex;organelle;protein complex;vesicle	Amoebiasis;Bacterial invasion of epithelial cells;ECM-receptor interaction;Focal adhesion;Pathways in cancer;Regulation of actin cytoskeleton;Small cell lung cancer	fn1;fn2;fn3	AAAGACA,MIR-511;AAANWWTGC_UNKNOWN;ACATTCC,MIR-1,MIR-206;ACAWYAAAG_UNKNOWN;AMIT_SERUM_RESPONSE_60_MCF10A;ANASTASSIOU_CANCER_MESENCHYMAL_TRANSITION_SIGNATURE;ATGCAGT,MIR-217;AZARE_NEOPLASTIC_TRANSFORMATION_BY_STAT3_DN;AZARE_STAT3_TARGETS;BEGUM_TARGETS_OF_PAX3_FOXO1_FUSION_AND_PAX3;BERENJENO_TRANSFORMED_BY_RHOA_DN;BILD_HRAS_ONCOGENIC_SIGNATURE;BLALOCK_ALZHEIMERS_DISEASE_DN;BOQUEST_STEM_CELL_CULTURED…	3D-structure;Acutephase;Alternativesplicing;Angiogenesis;Celladhesion;Cellshape;Completeproteome;Directproteinsequencing;Diseasemutation;Disulfidebond;Extracellularmatrix;Glycoprotein;Heparin-binding;Isopeptidebond;Phosphoprotein;Polymorphism;Proteomicsidentification;Pyrrolidonecarboxylicacid;Referenceproteome;Repeat;Secreted;Signal;Sulfation	FN1-TGM2 complex;ITGA2B-ITGB3-FN1-TGM2 complex;ITGA5-ITGB1-FN-1-NOV complex;ITGA5-ITGB1-FN1-TGM2 complex;ITGB6-FYN-FN1 complex	GO:0000902;GO:0000904;GO:0001525;GO:0001558;GO:0001775;GO:0002376;GO:0002526;GO:0002576;GO:0006461;GO:0006464;GO:0006810;GO:0006887;GO:0006928;GO:0006950;GO:0006952;GO:0006953;GO:0006954;GO:0007044;GO:0007155;GO:0007160;GO:0007161;GO:0007596;GO:0007599;GO:0008152;GO:0008360;GO:0009611;GO:0009653;GO:0009987;GO:0010720;GO:0010769;GO:0010975;GO:0016043;GO:0016192;GO:0016477;GO:0018149;GO:0019538;GO:…	GO:0001871;GO:0002020;GO:0005102;GO:0005178;GO:0005488;GO:0005515;GO:0005518;GO:0005539;GO:0008047;GO:0008201;GO:0016504;GO:0019899;GO:0030234;GO:0030246;GO:0030247;GO:0032403;GO:0061134	GO:0005576;GO:0005577;GO:0005605;GO:0005615;GO:0005793;GO:0016324;GO:0031012;GO:0031093;GO:0031974;GO:0031982;GO:0031983;GO:0031988;GO:0032991;GO:0034774;GO:0043226;GO:0043227;GO:0043229;GO:0043230;GO:0043231;GO:0043233;GO:0043234;GO:0044420;GO:0044421;GO:0044422;GO:0044424;GO:0044425;GO:0044433;GO:0044444;GO:0044446;GO:0044459;GO:0044464;GO:0060205;GO:0065010;GO:0070062;GO:0072562
GC			0.654821	0.126355	0.221401	1.09153	1.09153			0.285629	0.0526133	0.518049	1.03714	1.03714			0.405282	0.0728865	0.393294	1.05182	1.05182	-0.214449	0	0.394783	D6RF35;P02774;D6RBJ7;D6RF20	D6RF35;P02774;D6RBJ7	Vitamin D-binding protein	111	tr|D6RF35|D6RF35_HUMAN Vitamin D-binding protein OS=Homo sapiens OX=9606 GN=GC PE=1 SV=1;sp|P02774|VTDB_HUMAN Vitamin D-binding protein OS=Homo sapiens OX=9606 GN=GC PE=1 SV=2;tr|D6RBJ7|D6RBJ7_HUMAN Vitamin D-binding protein OS=Homo sapiens OX=9606 GN=GC P	Color2 [Red]	1	5					establishment of localization;fat-soluble vitamin metabolic process;lipid metabolic process;metabolic process;primary metabolic process;small molecule metabolic process;steroid metabolic process;transport;vitamin D metabolic process;vitamin metabolic process;vitamin transport	actin binding;binding;cytoskeletal protein binding;lipid binding;protein binding;steroid binding;transmembrane transporter activity;transporter activity;vitamin binding;vitamin D binding;vitamin transporter activity	blood microparticle;cell part;cytoplasmic part;cytosol;extracellular membrane-bounded organelle;extracellular organelle;extracellular region;extracellular region part;extracellular space;extracellular vesicular exosome;intracellular organelle lumen;intracellular organelle part;intracellular part;lysosomal lumen;membrane-bounded organelle;membrane-bounded vesicle;membrane-enclosed lumen;organelle;…	establishment of localization;lipid metabolic process;metabolic process;primary metabolic process;small molecule metabolic process;transport;vitamin metabolic process;vitamin transport	cell part;cytosol;extracellular organelle;extracellular region;extracellular space;organelle;vesicle		Serum_albumin;VitD-bind_III	AACTTT_UNKNOWN;ACTIN_BINDING;BROWNE_HCMV_INFECTION_30MIN_UP;CAIRO_HEPATOBLASTOMA_CLASSES_DN;CAIRO_LIVER_DEVELOPMENT_DN;CAR_HPX;CAR_IGFBP1;chr4q12;CTTTGT_V$LEF1_Q2;CYTOSKELETAL_PROTEIN_BINDING;ESTABLISHMENT_OF_LOCALIZATION;GSE17721_CTRL_VS_LPS_4H_BMDM_DN;GSE17721_PAM3CSK4_VS_CPG_16H_BMDM_UP;GSE17974_IL4_AND_ANTI_IL12_VS_UNTREATED_4H_ACT_CD4_TCELL_DN;GSE2826_WT_VS_XID_BCELL_DN;GSE29618_LAIV_VS_TIV_…	3D-structure;Actin-binding;Alternativesplicing;Completeproteome;Directproteinsequencing;Disulfidebond;Glycoprotein;Polymorphism;Proteomicsidentification;Referenceproteome;Repeat;Secreted;Signal;Transport;VitaminD		GO:0006629;GO:0006766;GO:0006775;GO:0006810;GO:0008152;GO:0008202;GO:0042359;GO:0044238;GO:0044281;GO:0051180;GO:0051234	GO:0003779;GO:0005215;GO:0005488;GO:0005496;GO:0005499;GO:0005515;GO:0008092;GO:0008289;GO:0019842;GO:0022857;GO:0051183	GO:0005576;GO:0005615;GO:0005775;GO:0005829;GO:0031974;GO:0031982;GO:0031988;GO:0043202;GO:0043226;GO:0043227;GO:0043230;GO:0043233;GO:0044421;GO:0044422;GO:0044424;GO:0044437;GO:0044444;GO:0044446;GO:0044464;GO:0065010;GO:0070013;GO:0070062;GO:0072562
GPLD1			0.0733475	-0.0547938	0.844603	0.962732	0.962732			1.17648	0.45893	0.0666063	1.37452	1.37452			0.314197	0.173345	0.485068	1.12767	1.12767	0.0700338	0	0.0602546	P80108	P80108	Phosphatidylinositol-glycan-specific phospholipase D	302	sp|P80108|PHLD_HUMAN Phosphatidylinositol-glycan-specific phospholipase D OS=Homo sapiens OX=9606 GN=GPLD1 PE=1 SV=3	Color2 [Red]	1	5					activation of immune response;alcohol metabolic process;amine metabolic process;biological regulation;blood vessel endothelial cell migration;cell differentiation;cell migration;cell migration involved in sprouting angiogenesis;cell motility;cell surface receptor linked signaling pathway;cellular amine metabolic process;cellular biogenic amine metabolic process;cellular component movement;cellula…	catalytic activity;channel regulator activity;glycosylphosphatidylinositol phospholipase D activity;hydrolase activity;hydrolase activity, acting on ester bonds;lipase activity;phospholipase activity;phospholipase D activity;phosphoric diester hydrolase activity;phosphoric ester hydrolase activity;sodium channel regulator activity	cell part;cytoplasm;cytoplasmic part;extracellular matrix;extracellular membrane-bounded organelle;extracellular organelle;extracellular region part;extracellular space;extracellular vesicular exosome;intracellular;intracellular membrane-bounded organelle;intracellular organelle;intracellular organelle part;intracellular part;lysosomal membrane;membrane;membrane-bounded organelle;membrane-bounded…	alcohol metabolic process;amine metabolic process;biological regulation;cell differentiation;cell motility;cellular component movement;cellular lipid metabolic process;cellular metabolic process;cellular nitrogen compound metabolic process;cellular process;developmental process;establishment of localization;immune system process;lipid metabolic process;locomotion;metabolic process;multicellular o…	cell part;cytoplasm;extracellular matrix;extracellular organelle;extracellular space;intracellular;intracellular membrane-bounded organelle;intracellular organelle;membrane;organelle;proteinaceous extracellular matrix;vesicle	Glycosylphosphatidylinositol(GPI)-anchor biosynthesis	FG-GAP;Zn_dep_PLPC	BAELDE_DIABETIC_NEPHROPATHY_UP;BIOCARTA_ARAP_PATHWAY;BOYAULT_LIVER_CANCER_SUBCLASS_G3_DN;CAIRO_HEPATOBLASTOMA_DN;CAIRO_LIVER_DEVELOPMENT_DN;CHANG_CORE_SERUM_RESPONSE_UP;CHEN_METABOLIC_SYNDROM_NETWORK;CHIANG_LIVER_CANCER_SUBCLASS_PROLIFERATION_DN;chr6p22;GAVIN_FOXP3_TARGETS_CLUSTER_P4;GRAESSMANN_APOPTOSIS_BY_DOXORUBICIN_UP;GRAESSMANN_RESPONSE_TO_MC_AND_DOXORUBICIN_UP;GSE13306_TREG_VS_TCONV_LAMINA_…	Alternativesplicing;Completeproteome;Directproteinsequencing;Glycoprotein;Hydrolase;Polymorphism;Referenceproteome;Repeat;Secreted;Signal		GO:0001503;GO:0002042;GO:0002062;GO:0002253;GO:0002376;GO:0002429;GO:0002430;GO:0002682;GO:0002684;GO:0002757;GO:0002764;GO:0002768;GO:0002791;GO:0002793;GO:0006066;GO:0006109;GO:0006505;GO:0006507;GO:0006576;GO:0006629;GO:0006644;GO:0006650;GO:0006807;GO:0006810;GO:0006928;GO:0007165;GO:0007166;GO:0007167;GO:0007169;GO:0008152;GO:0008285;GO:0008286;GO:0009268;GO:0009308;GO:0009628;GO:0009719;GO:…	GO:0003824;GO:0004620;GO:0004621;GO:0004630;GO:0008081;GO:0016247;GO:0016298;GO:0016787;GO:0016788;GO:0017080;GO:0042578	GO:0005578;GO:0005615;GO:0005622;GO:0005737;GO:0005765;GO:0005774;GO:0016020;GO:0031012;GO:0031090;GO:0031982;GO:0031988;GO:0043226;GO:0043227;GO:0043229;GO:0043230;GO:0043231;GO:0044421;GO:0044422;GO:0044424;GO:0044437;GO:0044444;GO:0044446;GO:0044464;GO:0065010;GO:0070062
GPX3		+	2.18025	0.614718	0.00660306	1.53126	1.53126			0.340095	0.208501	0.456988	1.15549	1.15549			0.000694504	-0.000660311	0.998402	0.999542	0.999542	-0.194124	0	0.298322	A0A087X1J7;P22352;H0YBE4;E5RG32;H0YC19	A0A087X1J7;P22352;H0YBE4	Glutathione peroxidase;Glutathione peroxidase 3	23	tr|A0A087X1J7|A0A087X1J7_HUMAN Glutathione peroxidase OS=Homo sapiens OX=9606 GN=GPX3 PE=1 SV=1;sp|P22352|GPX3_HUMAN Glutathione peroxidase 3 OS=Homo sapiens OX=9606 GN=GPX3 PE=1 SV=2;tr|H0YBE4|H0YBE4_HUMAN Glutathione peroxidase 3 (Fragment) OS=Homo sapie	Color2 [Red]	1	5					catabolic process;cellular catabolic process;cellular component assembly;cellular component organization;cellular component organization or biogenesis;cellular metabolic process;cellular process;cellular response to chemical stimulus;cellular response to hydrogen peroxide;cellular response to oxidative stress;cellular response to reactive oxygen species;cellular response to stimulus;cellular resp…	antioxidant activity;binding;catalytic activity;glutathione peroxidase activity;oxidoreductase activity;oxidoreductase activity, acting on peroxide as acceptor;peroxidase activity;protein binding;selenium binding;transcription factor binding	extracellular membrane-bounded organelle;extracellular organelle;extracellular region;extracellular region part;extracellular space;extracellular vesicular exosome;membrane-bounded organelle;membrane-bounded vesicle;organelle;vesicle	catabolic process;cellular component assembly;cellular component organization;cellular metabolic process;cellular process;macromolecular complex assembly;metabolic process;protein complex assembly;response to chemical stimulus;response to oxidative stress;response to stimulus;response to stress	extracellular organelle;extracellular region;extracellular space;organelle;vesicle	Arachidonic acid metabolism;Glutathione metabolism	GSHPx	ABBUD_LIF_SIGNALING_1_UP;ACEVEDO_FGFR1_TARGETS_IN_PROSTATE_CANCER_MODEL_DN;ANTIOXIDANT_ACTIVITY;AZARE_NEOPLASTIC_TRANSFORMATION_BY_STAT3_DN;BLALOCK_ALZHEIMERS_DISEASE_UP;BMI1_DN.V1_DN;BMI1_DN_MEL18_DN.V1_DN;BOQUEST_STEM_CELL_CULTURED_VS_FRESH_UP;BROWNE_HCMV_INFECTION_16HR_UP;BROWNE_HCMV_INFECTION_30MIN_UP;BROWNE_HCMV_INFECTION_8HR_UP;BRUINS_UVC_RESPONSE_EARLY_LATE;CATABOLIC_PROCESS;CCAATNNSNNNGCG…	3D-structure;Completeproteome;Directproteinsequencing;Oxidoreductase;Peroxidase;Polymorphism;Proteomicsidentification;Referenceproteome;Secreted;Selenocysteine;Signal		GO:0000302;GO:0006461;GO:0006950;GO:0006979;GO:0006982;GO:0008152;GO:0009056;GO:0009987;GO:0010035;GO:0016043;GO:0022607;GO:0033194;GO:0033554;GO:0034599;GO:0034614;GO:0042221;GO:0042542;GO:0042743;GO:0042744;GO:0043933;GO:0044237;GO:0044248;GO:0050896;GO:0051259;GO:0051260;GO:0051262;GO:0051289;GO:0051716;GO:0065003;GO:0070301;GO:0070887;GO:0071822;GO:0071840;GO:0072593	GO:0003824;GO:0004601;GO:0004602;GO:0005488;GO:0005515;GO:0008134;GO:0008430;GO:0016209;GO:0016491;GO:0016684	GO:0005576;GO:0005615;GO:0031982;GO:0031988;GO:0043226;GO:0043227;GO:0043230;GO:0044421;GO:0065010;GO:0070062
GSN			0.41656	-0.125835	0.383213	0.916474	0.916474			0.13637	-0.0544493	0.730517	0.962962	0.962962			0.135947	-0.0379095	0.731229	0.974065	0.974065	-0.200354	0	-0.145871	P06396;A0A0A0MS51;A0A0A0MT01;Q5T0I0;A0A0U1RQL8;Q5T0H8	P06396;A0A0A0MS51;A0A0A0MT01	Gelsolin	239	sp|P06396|GELS_HUMAN Gelsolin OS=Homo sapiens OX=9606 GN=GSN PE=1 SV=1;tr|A0A0A0MS51|A0A0A0MS51_HUMAN Gelsolin OS=Homo sapiens OX=9606 GN=GSN PE=1 SV=1;tr|A0A0A0MT01|A0A0A0MT01_HUMAN Gelsolin OS=Homo sapiens OX=9606 GN=GSN PE=1 SV=1	Color2 [Red]	1	5					actin cytoskeleton organization;actin filament capping;actin filament organization;actin filament polymerization;actin filament severing;actin filament-based process;actin nucleation;actin polymerization or depolymerization;aging;anatomical structure development;anatomical structure morphogenesis;apoptosis;barbed-end actin filament capping;biological regulation;cell death;cell development;cell pa…	actin binding;binding;calcium ion binding;cation binding;cytoskeletal protein binding;ion binding;metal ion binding;myosin binding;myosin II binding;protein binding;protein domain specific binding	actin cap;actin cytoskeleton;adherens junction;anchoring junction;blood microparticle;cell cortex part;cell junction;cell part;cell projection;cell-substrate adherens junction;cell-substrate junction;cortical actin cytoskeleton;cortical cytoskeleton;cytoplasm;cytoplasmic part;cytoskeletal part;cytoskeleton;cytosol;extracellular membrane-bounded organelle;extracellular organelle;extracellular regi…	aging;anatomical structure development;anatomical structure morphogenesis;biological regulation;cell death;cell development;cellular component assembly;cellular component disassembly;cellular component morphogenesis;cellular component organization;cellular macromolecular complex assembly;cellular membrane organization;cellular process;cytoskeleton organization;death;developmental process;growth;m…	cell part;cell projection;cytoplasm;cytoskeleton;cytosol;extracellular organelle;extracellular region;extracellular space;intracellular non-membrane-bounded organelle;intracellular organelle;macromolecular complex;membrane;organelle;plasma membrane;protein complex;vesicle	Fc gamma R-mediated phagocytosis;Regulation of actin cytoskeleton	Gelsolin	ACEVEDO_FGFR1_TARGETS_IN_PROSTATE_CANCER_MODEL_DN;ACTIN_CYTOSKELETON;ACTIN_CYTOSKELETON_ORGANIZATION_AND_BIOGENESIS;ACTIN_FILAMENT_BASED_PROCESS;ACTIN_FILAMENT_POLYMERIZATION;ACTIN_POLYMERIZATION_AND_OR_DEPOLYMERIZATION;ALCALAY_AML_BY_NPM1_LOCALIZATION_DN;ALFANO_MYC_TARGETS;BAE_BRCA1_TARGETS_UP;BENPORATH_ES_WITH_H3K27ME3;BERENJENO_TRANSFORMED_BY_RHOA_DN;BIOCARTA_ECM_PATHWAY;BIOCARTA_HIVNEF_PATHWA…	3D-structure;Acetylation;Actin-binding;Actincapping;Alternativeinitiation;Alternativesplicing;Amyloid;Amyloidosis;Calcium;Ciliumbiogenesis/degradation;Completeproteome;Cornealdystrophy;Cytoplasm;Cytoskeleton;Directproteinsequencing;Diseasemutation;Disulfidebond;Metal-binding;Phosphoprotein;Polymorphism;Proteomicsidentification;Referenceproteome;Repeat;Secreted;Signal	Prune-Gelsolin complex	GO:0001101;GO:0003008;GO:0003012;GO:0003014;GO:0006461;GO:0006911;GO:0006915;GO:0006921;GO:0006996;GO:0007010;GO:0007015;GO:0007165;GO:0007568;GO:0007584;GO:0008064;GO:0008154;GO:0008219;GO:0009605;GO:0009653;GO:0009888;GO:0009893;GO:0009987;GO:0009991;GO:0010033;GO:0010035;GO:0010038;GO:0010324;GO:0010468;GO:0010604;GO:0010608;GO:0010628;GO:0010638;GO:0010639;GO:0012501;GO:0014003;GO:0014888;GO:…	GO:0003779;GO:0005488;GO:0005509;GO:0005515;GO:0008092;GO:0017022;GO:0019904;GO:0043167;GO:0043169;GO:0045159;GO:0046872	GO:0001726;GO:0002102;GO:0005576;GO:0005615;GO:0005737;GO:0005829;GO:0005856;GO:0005886;GO:0005912;GO:0005924;GO:0005925;GO:0015629;GO:0016020;GO:0016528;GO:0030027;GO:0030054;GO:0030055;GO:0030478;GO:0030863;GO:0030864;GO:0031982;GO:0031988;GO:0032991;GO:0042995;GO:0043226;GO:0043227;GO:0043228;GO:0043229;GO:0043230;GO:0043232;GO:0043234;GO:0044421;GO:0044422;GO:0044424;GO:0044430;GO:0044444;GO:…
HABP2			1.45075	0.517468	0.0354201	1.43144	1.43144			0.165581	0.117816	0.682998	1.08509	1.08509			1.17915	0.363612	0.0661985	1.28664	1.28664	-0.219427	0	0.176124	Q14520	Q14520	Hyaluronan-binding protein 2;Hyaluronan-binding protein 2 50 kDa heavy chain;Hyaluronan-binding protein 2 50 kDa heavy chain alternate form;Hyaluronan-binding protein 2 27 kDa light chain;Hyaluronan-binding protein 2 27 kDa light chain alternate form	307	sp|Q14520|HABP2_HUMAN Hyaluronan-binding protein 2 OS=Homo sapiens OX=9606 GN=HABP2 PE=1 SV=1	Color2 [Red]	1	5					biological adhesion;cell adhesion;cellular process	binding;carbohydrate binding;catalytic activity;endopeptidase activity;glycosaminoglycan binding;hydrolase activity;pattern binding;peptidase activity;peptidase activity, acting on L-amino acid peptides;polysaccharide binding;serine hydrolase activity;serine-type endopeptidase activity;serine-type peptidase activity	extracellular region;extracellular region part;extracellular space	biological adhesion;cell adhesion;cellular process	extracellular region;extracellular space		EGF;Kringle;Trypsin	BOCHKIS_FOXA2_TARGETS;CAGGTG_V$E12_Q6;CAIRO_HEPATOBLASTOMA_DN;CARBOHYDRATE_BINDING;CHIANG_LIVER_CANCER_SUBCLASS_CTNNB1_DN;chr10q;COULOUARN_TEMPORAL_TGFB1_SIGNATURE_DN;CTTTGA_V$LEF1_Q2;EXTRACELLULAR_REGION;EXTRACELLULAR_REGION_PART;EXTRACELLULAR_SPACE;GLYCOSAMINOGLYCAN_BINDING;GNF2_HPN;GNF2_HPX;GNF2_LCAT;GNF2_TST;GSE11057_EFF_MEM_VS_CENT_MEM_CD4_TCELL_UP;GSE11924_TH1_VS_TH17_CD4_TCELL_UP;GSE13229_…	Alternativesplicing;Cleavageonpairofbasicresidues;Completeproteome;Directproteinsequencing;Disulfidebond;EGF-likedomain;Glycoprotein;Hydrolase;Kringle;Polymorphism;Protease;Referenceproteome;Repeat;Secreted;Serineprotease;Signal		GO:0007155;GO:0009987;GO:0022610	GO:0001871;GO:0003824;GO:0004175;GO:0004252;GO:0005488;GO:0005539;GO:0008233;GO:0008236;GO:0016787;GO:0017171;GO:0030246;GO:0030247;GO:0070011	GO:0005576;GO:0005615;GO:0044421
HBA1;HBA2			1.62355	-0.748829	0.023793	0.595086	0.595086			0.152732	-0.131446	0.703506	0.912916	0.912916			0.34717	-0.284317	0.449604	0.82113	0.82113	-0.104767	0	-0.218361	P69905;G3V1N2;A0A2R8Y7C0;P02008	P69905;G3V1N2;A0A2R8Y7C0	Hemoglobin subunit alpha	301	sp|P69905|HBA_HUMAN Hemoglobin subunit alpha OS=Homo sapiens OX=9606 GN=HBA1 PE=1 SV=2;tr|G3V1N2|G3V1N2_HUMAN HCG1745306, isoform CRA_a OS=Homo sapiens OX=9606 GN=HBA2 PE=1 SV=1;tr|A0A2R8Y7C0|A0A2R8Y7C0_HUMAN Hemoglobin subunit alpha (Fragment) OS=Homo sap	Color2 [Red]	1	5					anion transport;bicarbonate transport;biological regulation;catabolic process;cell maturation;cellular catabolic process;cellular component assembly;cellular component organization;cellular component organization or biogenesis;cellular developmental process;cellular membrane organization;cellular metabolic process;cellular process;cellular response to chemical stimulus;cellular response to hydrog…	binding;cation binding;heme binding;ion binding;iron ion binding;metal ion binding;oxygen binding;oxygen transporter activity;substrate-specific transporter activity;tetrapyrrole binding;transition metal ion binding;transporter activity	blood microparticle;cell part;cytoplasmic membrane-bounded vesicle lumen;cytoplasmic part;cytoplasmic vesicle part;cytosol;cytosolic part;cytosolic small ribosomal subunit;endocytic vesicle lumen;extracellular membrane-bounded organelle;extracellular organelle;extracellular region;extracellular region part;extracellular vesicular exosome;haptoglobin-hemoglobin complex;hemoglobin complex;intracell…	biological regulation;catabolic process;cell maturation;cellular component assembly;cellular component organization;cellular membrane organization;cellular metabolic process;cellular process;developmental maturation;developmental process;endocytosis;establishment of localization;gas transport;ion transport;macromolecular complex assembly;membrane invagination;membrane organization;metabolic proce…	cell part;cytosol;extracellular organelle;extracellular region;macromolecular complex;membrane;organelle;protein complex;ribonucleoprotein complex;small ribosomal subunit;vesicle	African trypanosomiasis;Malaria	Globin	ACEVEDO_LIVER_CANCER_DN;ADDYA_ERYTHROID_DIFFERENTIATION_BY_HEMIN;BCAT.100_UP.V1_UP;BENPORATH_EED_TARGETS;BENPORATH_ES_WITH_H3K27ME3;BENPORATH_MYC_TARGETS_WITH_EBOX;BENPORATH_PRC2_TARGETS;BENPORATH_SUZ12_TARGETS;BIOCARTA_AHSP_PATHWAY;BRACHAT_RESPONSE_TO_CISPLATIN;BRACHAT_RESPONSE_TO_METHOTREXATE_UP;BROWNE_HCMV_INFECTION_48HR_DN;CAIRO_LIVER_DEVELOPMENT_UP;chr16p13;CYCLIN_D1_KE_.V1_UP;CYCLIN_D1_UP.V…	3D-structure;Acetylation;Completeproteome;Directproteinsequencing;Diseasemutation;Glycation;Glycoprotein;Heme;Hereditaryhemolyticanemia;Iron;Metal-binding;Oxygentransport;Phosphoprotein;Polymorphism;Proteomicsidentification;Referenceproteome;Transport		GO:0000122;GO:0000302;GO:0006355;GO:0006357;GO:0006461;GO:0006810;GO:0006811;GO:0006820;GO:0006897;GO:0006898;GO:0006950;GO:0006979;GO:0008152;GO:0009056;GO:0009889;GO:0009890;GO:0009892;GO:0009987;GO:0010035;GO:0010324;GO:0010468;GO:0010556;GO:0010558;GO:0010605;GO:0010629;GO:0010941;GO:0010942;GO:0015669;GO:0015671;GO:0015698;GO:0015701;GO:0015711;GO:0016043;GO:0016044;GO:0016192;GO:0019219;GO:…	GO:0005215;GO:0005344;GO:0005488;GO:0005506;GO:0019825;GO:0020037;GO:0022892;GO:0043167;GO:0043169;GO:0046872;GO:0046906;GO:0046914	GO:0005576;GO:0005829;GO:0005833;GO:0015935;GO:0016020;GO:0022627;GO:0030529;GO:0031838;GO:0031974;GO:0031982;GO:0031983;GO:0031988;GO:0032991;GO:0043226;GO:0043227;GO:0043230;GO:0043233;GO:0043234;GO:0044421;GO:0044422;GO:0044424;GO:0044433;GO:0044444;GO:0044445;GO:0044446;GO:0044464;GO:0060205;GO:0065010;GO:0070062;GO:0071682;GO:0072562
HBB			0.258679	-0.170498	0.551215	0.888536	0.888536			0.0630953	0.0579167	0.864778	1.04096	1.04096			0.303634	0.259091	0.497011	1.19672	1.19672	-0.293012	0	0.00522502	P68871;A0A2R8Y7R2;F8W6P5;A0A0J9YWK4	P68871;A0A2R8Y7R2;F8W6P5	Hemoglobin subunit beta;LVV-hemorphin-7;Spinorphin	300	sp|P68871|HBB_HUMAN Hemoglobin subunit beta OS=Homo sapiens OX=9606 GN=HBB PE=1 SV=2;tr|A0A2R8Y7R2|A0A2R8Y7R2_HUMAN Hemoglobin subunit beta OS=Homo sapiens OX=9606 GN=HBB PE=1 SV=1;tr|F8W6P5|F8W6P5_HUMAN Hemoglobin subunit beta (Fragment) OS=Homo sapiens O	Color2 [Red]	1	5					anion transport;bicarbonate transport;biological adhesion;biological regulation;blood coagulation;catabolic process;cell adhesion;cell-cell adhesion;cellular catabolic process;cellular component assembly;cellular component organization;cellular component organization or biogenesis;cellular membrane organization;cellular metabolic process;cellular process;cellular response to chemical stimulus;cel…	binding;cation binding;heme binding;hemoglobin binding;ion binding;iron ion binding;metal ion binding;oxygen binding;oxygen transporter activity;protein binding;substrate-specific transporter activity;tetrapyrrole binding;transition metal ion binding;transporter activity	blood microparticle;cell part;cytoplasmic membrane-bounded vesicle lumen;cytoplasmic part;cytoplasmic vesicle part;cytosol;cytosolic part;endocytic vesicle lumen;extracellular membrane-bounded organelle;extracellular organelle;extracellular region;extracellular region part;extracellular vesicular exosome;haptoglobin-hemoglobin complex;hemoglobin complex;intracellular organelle part;intracellular …	biological adhesion;biological regulation;catabolic process;cell adhesion;cellular component assembly;cellular component organization;cellular membrane organization;cellular metabolic process;cellular process;circulatory system process;coagulation;endocytosis;establishment of localization;gas transport;ion transport;macromolecular complex assembly;membrane invagination;membrane organization;metab…	cell part;cytosol;extracellular organelle;extracellular region;macromolecular complex;organelle;protein complex;vesicle	African trypanosomiasis;Malaria	Globin	ACOSTA_PROLIFERATION_INDEPENDENT_MYC_TARGETS_DN;BAELDE_DIABETIC_NEPHROPATHY_UP;BASSO_HAIRY_CELL_LEUKEMIA_DN;BENPORATH_MYC_TARGETS_WITH_EBOX;BIOCARTA_AHSP_PATHWAY;BLALOCK_ALZHEIMERS_DISEASE_DN;BROWNE_HCMV_INFECTION_48HR_DN;CHANDRAN_METASTASIS_UP;CHANG_IMMORTALIZED_BY_HPV31_DN;CHEN_LVAD_SUPPORT_OF_FAILING_HEART_DN;chr11p15;CYTOPLASM;CYTOPLASMIC_PART;CYTOSOL;CYTOSOLIC_PART;DANG_BOUND_BY_MYC;DELYS_TH…	3D-structure;Acetylation;Completeproteome;Congenitaldyserythropoieticanemia;Directproteinsequencing;Diseasemutation;Glycation;Glycoprotein;Heme;Hereditaryhemolyticanemia;Hypotensiveagent;Iron;Metal-binding;Oxygentransport;Phosphoprotein;Polymorphism;Proteomicsidentification;Pyruvate;Referenceproteome;S-nitrosylation;Transport;Vasoactive		GO:0000302;GO:0003008;GO:0003013;GO:0003014;GO:0003018;GO:0006461;GO:0006810;GO:0006811;GO:0006820;GO:0006897;GO:0006898;GO:0006950;GO:0006979;GO:0007155;GO:0007596;GO:0007599;GO:0008152;GO:0008217;GO:0009056;GO:0009889;GO:0009891;GO:0009893;GO:0009987;GO:0010035;GO:0010324;GO:0010941;GO:0010942;GO:0015669;GO:0015671;GO:0015698;GO:0015701;GO:0015711;GO:0016043;GO:0016044;GO:0016192;GO:0016337;GO:…	GO:0005215;GO:0005344;GO:0005488;GO:0005506;GO:0005515;GO:0019825;GO:0020037;GO:0022892;GO:0030492;GO:0043167;GO:0043169;GO:0046872;GO:0046906;GO:0046914	GO:0005576;GO:0005829;GO:0005833;GO:0031838;GO:0031974;GO:0031982;GO:0031983;GO:0031988;GO:0032991;GO:0043226;GO:0043227;GO:0043230;GO:0043233;GO:0043234;GO:0044421;GO:0044422;GO:0044424;GO:0044433;GO:0044444;GO:0044445;GO:0044446;GO:0044464;GO:0060205;GO:0065010;GO:0070062;GO:0071682;GO:0072562
HGFAC			1.49675	-0.463908	0.0318601	0.725019	0.725019			0.594125	-0.259103	0.25461	0.835608	0.835608		+	1.97572	-0.715448	0.0105749	0.609016	0.609016	0.199247	0	-0.432542	D6RAR4;Q04756	D6RAR4;Q04756	Hepatocyte growth factor activator;Hepatocyte growth factor activator short chain;Hepatocyte growth factor activator long chain	109	tr|D6RAR4|D6RAR4_HUMAN Hepatocyte growth factor activator OS=Homo sapiens OX=9606 GN=HGFAC PE=1 SV=1;sp|Q04756|HGFA_HUMAN Hepatocyte growth factor activator OS=Homo sapiens OX=9606 GN=HGFAC PE=1 SV=1	Color2 [Red]	1	5					macromolecule metabolic process;metabolic process;primary metabolic process;protein metabolic process;proteolysis	catalytic activity;endopeptidase activity;hydrolase activity;peptidase activity;peptidase activity, acting on L-amino acid peptides;serine hydrolase activity;serine-type endopeptidase activity;serine-type peptidase activity	cell part;cytoplasmic part;endoplasmic reticulum;extracellular region;extracellular region part;extracellular space;intracellular membrane-bounded organelle;intracellular organelle;intracellular part;membrane-bounded organelle;organelle;rough endoplasmic reticulum	macromolecule metabolic process;metabolic process;primary metabolic process;protein metabolic process;proteolysis	cell part;endoplasmic reticulum;extracellular region;extracellular space;intracellular membrane-bounded organelle;intracellular organelle;organelle		EGF;fn1;fn2;Kringle;Trypsin	ACEVEDO_FGFR1_TARGETS_IN_PROSTATE_CANCER_MODEL_UP;ACEVEDO_LIVER_CANCER_DN;ACEVEDO_LIVER_TUMOR_VS_NORMAL_ADJACENT_TISSUE_DN;CAIRO_HEPATOBLASTOMA_DN;CAIRO_LIVER_DEVELOPMENT_DN;CAR_HPX;CAR_IGFBP1;CELLULAR_MACROMOLECULE_METABOLIC_PROCESS;CELLULAR_PROTEIN_METABOLIC_PROCESS;CHIANG_LIVER_CANCER_SUBCLASS_UNANNOTATED_UP;chr4p16;CYCLIN_D1_KE_.V1_UP;DELACROIX_RARG_BOUND_MEF;ENDOPEPTIDASE_ACTIVITY;FEVR_CTNNB…	3D-structure;Completeproteome;Directproteinsequencing;Disulfidebond;EGF-likedomain;Glycoprotein;Hydrolase;Kringle;Polymorphism;Protease;Proteomicsidentification;Referenceproteome;Repeat;Secreted;Serineprotease;Signal;Zymogen		GO:0006508;GO:0008152;GO:0019538;GO:0043170;GO:0044238	GO:0003824;GO:0004175;GO:0004252;GO:0008233;GO:0008236;GO:0016787;GO:0017171;GO:0070011	GO:0005576;GO:0005615;GO:0005783;GO:0005791;GO:0043226;GO:0043227;GO:0043229;GO:0043231;GO:0044421;GO:0044424;GO:0044444;GO:0044464
HP			0.642843	1.46739	0.227592	2.76521	2.76521			0.298229	0.705358	0.503235	1.63055	1.63055		+	1.37053	1.59605	0.0426056	3.02315	3.02315	-0.280444	0	0.442157	H0Y300;A0A0C4DGL8;J3QR68;A0A087WU08;J3KTC3	H0Y300;A0A0C4DGL8;J3QR68;A0A087WU08		131	tr|H0Y300|H0Y300_HUMAN Haptoglobin OS=Homo sapiens OX=9606 GN=HP PE=1 SV=4;tr|A0A0C4DGL8|A0A0C4DGL8_HUMAN Haptoglobin OS=Homo sapiens OX=9606 GN=HP PE=1 SV=1;tr|J3QR68|J3QR68_HUMAN Haptoglobin (Fragment) OS=Homo sapiens OX=9606 GN=HP PE=1 SV=1;tr|A0A087WU0	Color2 [Red]	1	5						catalytic activity;endopeptidase activity;hydrolase activity;peptidase activity;peptidase activity, acting on L-amino acid peptides;serine hydrolase activity;serine-type endopeptidase activity;serine-type peptidase activity	extracellular region		extracellular region		Trypsin	ACEVEDO_NORMAL_TISSUE_ADJACENT_TO_LIVER_TUMOR_DN;ATM_DN.V1_UP;BIDUS_METASTASIS_DN;BOGNI_TREATMENT_RELATED_MYELOID_LEUKEMIA_UP;BOYLAN_MULTIPLE_MYELOMA_C_D_DN;BOYLAN_MULTIPLE_MYELOMA_PCA1_UP;BURTON_ADIPOGENESIS_6;BYSTRYKH_HEMATOPOIESIS_STEM_CELL_AND_BRAIN_QTL_TRANS;CADWELL_ATG16L1_TARGETS_UP;CAIRO_HEPATOBLASTOMA_DN;CAIRO_LIVER_DEVELOPMENT_DN;CAR_HPX;chr16q22;CHYLA_CBFA2T3_TARGETS_UP;DEFENSE_RESPONS…	Completeproteome;Disulfidebond;Proteomicsidentification;Referenceproteome			GO:0003824;GO:0004175;GO:0004252;GO:0008233;GO:0008236;GO:0016787;GO:0017171;GO:0070011	GO:0005576
HP	+	+	7.47271	1.57252	3.3674e-08	2.97423	2.97423	+	+	4.93535	0.975977	1.1605e-05	1.96697	1.96697	+	+	4.51069	1.13741	3.08538e-05	2.19986	2.19986	-0.478673	0	0.741988	P00738;J3QLC9;H3BS21;J3KRH2;J3KSV1;J3QQI8;H3BMJ7	P00738;J3QLC9;H3BS21	Haptoglobin;Haptoglobin alpha chain;Haptoglobin beta chain	170	sp|P00738|HPT_HUMAN Haptoglobin OS=Homo sapiens OX=9606 GN=HP PE=1 SV=1;tr|J3QLC9|J3QLC9_HUMAN Haptoglobin (Fragment) OS=Homo sapiens OX=9606 GN=HP PE=1 SV=1;tr|H3BS21|H3BS21_HUMAN Haptoglobin (Fragment) OS=Homo sapiens OX=9606 GN=HP PE=1 SV=1	Color2 [Red]	1	5					acute inflammatory response;acute-phase response;biological regulation;cellular component organization;cellular component organization or biogenesis;cellular membrane organization;cellular process;defense response;defense response to bacterium;endocytosis;establishment of localization;immune system process;inflammatory response;membrane invagination;membrane organization;multi-organism process;ne…	antioxidant activity;binding;catalytic activity;endopeptidase activity;hemoglobin binding;hydrolase activity;peptidase activity;peptidase activity, acting on L-amino acid peptides;protein binding;serine hydrolase activity;serine-type endopeptidase activity;serine-type peptidase activity	blood microparticle;cell part;cytoplasmic membrane-bounded vesicle lumen;cytoplasmic part;cytoplasmic vesicle part;endocytic vesicle lumen;extracellular membrane-bounded organelle;extracellular organelle;extracellular region;extracellular region part;extracellular space;extracellular vesicular exosome;haptoglobin-hemoglobin complex;intracellular organelle part;intracellular part;macromolecular co…	biological regulation;cellular component organization;cellular membrane organization;cellular process;endocytosis;establishment of localization;immune system process;membrane invagination;membrane organization;multi-organism process;response to biotic stimulus;response to chemical stimulus;response to oxidative stress;response to stimulus;response to stress;transport;vesicle-mediated transport	cell part;extracellular organelle;extracellular region;extracellular space;macromolecular complex;organelle;protein complex;vesicle		Trypsin	BIDUS_METASTASIS_DN;BOGNI_TREATMENT_RELATED_MYELOID_LEUKEMIA_UP;BOYLAN_MULTIPLE_MYELOMA_C_D_DN;BOYLAN_MULTIPLE_MYELOMA_PCA1_UP;BURTON_ADIPOGENESIS_6;BYSTRYKH_HEMATOPOIESIS_STEM_CELL_AND_BRAIN_QTL_TRANS;CADWELL_ATG16L1_TARGETS_UP;CAIRO_HEPATOBLASTOMA_DN;CAIRO_LIVER_DEVELOPMENT_DN;CAR_HPX;chr16q22;CHYLA_CBFA2T3_TARGETS_UP;DEFENSE_RESPONSE;DELYS_THYROID_CANCER_UP;FEVR_CTNNB1_TARGETS_UP;FOSTER_TOLERA…	3D-structure;Acutephase;Alternativesplicing;Antibiotic;Antimicrobial;Antioxidant;Completeproteome;Directproteinsequencing;Diseasemutation;Disulfidebond;Glycoprotein;Hemoglobin-binding;Immunity;Polymorphism;Proteomicsidentification;Referenceproteome;Repeat;Secreted;Serineproteasehomolog;Signal;Sushi		GO:0000302;GO:0002376;GO:0002526;GO:0006810;GO:0006897;GO:0006898;GO:0006950;GO:0006952;GO:0006953;GO:0006954;GO:0006979;GO:0009607;GO:0009611;GO:0009617;GO:0009892;GO:0009894;GO:0009895;GO:0009987;GO:0010035;GO:0010310;GO:0010324;GO:0010727;GO:0010941;GO:0010942;GO:0016043;GO:0016044;GO:0016192;GO:0019222;GO:0031323;GO:0031324;GO:0031329;GO:0031330;GO:0042221;GO:0042542;GO:0042742;GO:0043086;GO:…	GO:0003824;GO:0004175;GO:0004252;GO:0005488;GO:0005515;GO:0008233;GO:0008236;GO:0016209;GO:0016787;GO:0017171;GO:0030492;GO:0070011	GO:0005576;GO:0005615;GO:0031838;GO:0031974;GO:0031982;GO:0031983;GO:0031988;GO:0032991;GO:0043226;GO:0043227;GO:0043230;GO:0043233;GO:0043234;GO:0044421;GO:0044422;GO:0044424;GO:0044433;GO:0044444;GO:0044446;GO:0044464;GO:0060205;GO:0065010;GO:0070062;GO:0071682;GO:0072562
HPR		+	2.54941	0.647573	0.0028222	1.56653	1.56653			2.08385	0.598859	0.0082443	1.51452	1.51452			0.814323	0.334969	0.153348	1.26135	1.26135	-0.0564499	0	0.386358	P00739;A0A0A0MRD9	P00739;A0A0A0MRD9	Haptoglobin-related protein	171	sp|P00739|HPTR_HUMAN Haptoglobin-related protein OS=Homo sapiens OX=9606 GN=HPR PE=2 SV=2;tr|A0A0A0MRD9|A0A0A0MRD9_HUMAN Haptoglobin-related protein OS=Homo sapiens OX=9606 GN=HPR PE=1 SV=1	Color2 [Red]	1	5					biological regulation;cellular component organization;cellular component organization or biogenesis;cellular membrane organization;cellular process;endocytosis;establishment of localization;membrane invagination;membrane organization;positive regulation of defense response to virus by host;receptor-mediated endocytosis;regulation of biological process;regulation of defense response;regulation of …	binding;catalytic activity;endopeptidase activity;hemoglobin binding;hydrolase activity;peptidase activity;peptidase activity, acting on L-amino acid peptides;protein binding;serine hydrolase activity;serine-type endopeptidase activity;serine-type peptidase activity	blood microparticle;extracellular membrane-bounded organelle;extracellular organelle;extracellular region;extracellular region part;extracellular vesicular exosome;high-density lipoprotein particle;macromolecular complex;membrane-bounded organelle;membrane-bounded vesicle;organelle;plasma lipoprotein particle;protein-lipid complex;spherical high-density lipoprotein particle;vesicle	biological regulation;cellular component organization;cellular membrane organization;cellular process;endocytosis;establishment of localization;membrane invagination;membrane organization;transport;vesicle-mediated transport	extracellular organelle;extracellular region;macromolecular complex;organelle;vesicle	African trypanosomiasis	Trypsin	ACEVEDO_NORMAL_TISSUE_ADJACENT_TO_LIVER_TUMOR_DN;ATM_DN.V1_UP;chr16q22;GNF2_HPN;GNF2_HPX;GNF2_LCAT;GSE1460_DP_THYMOCYTE_VS_NAIVE_CD4_TCELL_CORD_BLOOD_DN;GSE29618_PRE_VS_DAY7_FLU_VACCINE_MONOCYTE_UP;GSE29618_PRE_VS_DAY7_POST_LAIV_FLU_VACCINE_MONOCYTE_UP;GSE3982_MAC_VS_NEUTROPHIL_LPS_STIM_DN;JAK2_DN.V1_UP;KRAS.AMP.LUNG_UP.V1_UP;KRAS.BREAST_UP.V1_DN;LIU_VAV3_PROSTATE_CARCINOGENESIS_UP;MODULE_100;MOD…	Alternativesplicing;Completeproteome;Disulfidebond;Hemoglobin-binding;Polymorphism;Proteomicsidentification;Referenceproteome;Secreted;Serineproteasehomolog;Signal;Sushi		GO:0002230;GO:0002682;GO:0002697;GO:0002831;GO:0006810;GO:0006897;GO:0006898;GO:0009987;GO:0010324;GO:0016043;GO:0016044;GO:0016192;GO:0031347;GO:0043900;GO:0048583;GO:0050688;GO:0050691;GO:0050789;GO:0051234;GO:0061024;GO:0065007;GO:0071840;GO:0080134	GO:0003824;GO:0004175;GO:0004252;GO:0005488;GO:0005515;GO:0008233;GO:0008236;GO:0016787;GO:0017171;GO:0030492;GO:0070011	GO:0005576;GO:0031982;GO:0031988;GO:0032991;GO:0032994;GO:0034358;GO:0034364;GO:0034366;GO:0043226;GO:0043227;GO:0043230;GO:0044421;GO:0065010;GO:0070062;GO:0072562
HPX	+	+	7.49658	0.789111	3.1873e-08	1.72801	1.72801	+	+	5.36649	0.638082	4.30042e-06	1.55626	1.55626	+	+	7.49694	0.78998	3.18467e-08	1.72905	1.72905	-0.403591	0	0.596982	P02790;Q9BS19	P02790;Q9BS19	Hemopexin	221	sp|P02790|HEMO_HUMAN Hemopexin OS=Homo sapiens OX=9606 GN=HPX PE=1 SV=2;tr|Q9BS19|Q9BS19_HUMAN Epididymis secretory sperm binding protein OS=Homo sapiens OX=9606 GN=HPX PE=1 SV=1	Color2 [Red]	1	5					biological regulation;cation homeostasis;cellular cation homeostasis;cellular chemical homeostasis;cellular component organization;cellular component organization or biogenesis;cellular homeostasis;cellular ion homeostasis;cellular iron ion homeostasis;cellular membrane organization;cellular metabolic process;cellular metal ion homeostasis;cellular process;chemical homeostasis;cofactor metabolic …	binding;cation binding;cofactor transporter activity;heme transporter activity;ion binding;metal ion binding;transporter activity	blood microparticle;cell part;cytoplasmic membrane-bounded vesicle lumen;cytoplasmic part;cytoplasmic vesicle part;endocytic vesicle lumen;extracellular membrane-bounded organelle;extracellular organelle;extracellular region;extracellular region part;extracellular space;extracellular vesicular exosome;intracellular organelle part;intracellular part;membrane-bounded organelle;membrane-bounded vesi…	biological regulation;cellular component organization;cellular homeostasis;cellular ion homeostasis;cellular membrane organization;cellular metabolic process;cellular process;cofactor metabolic process;cofactor transport;endocytosis;establishment of localization;heterocycle metabolic process;homeostatic process;macromolecule metabolic process;membrane invagination;membrane organization;metabolic …	cell part;extracellular organelle;extracellular region;extracellular space;organelle;vesicle		Hemopexin	ALK_DN.V1_DN;ALTEMEIER_RESPONSE_TO_LPS_WITH_MECHANICAL_VENTILATION;BOCHKIS_FOXA2_TARGETS;BRUINS_UVC_RESPONSE_VIA_TP53_GROUP_A;CAIRO_HEPATOBLASTOMA_DN;CAR_HPX;CAR_IGFBP1;CATION_HOMEOSTASIS;CELLULAR_CATION_HOMEOSTASIS;CELLULAR_HOMEOSTASIS;CHARAFE_BREAST_CANCER_LUMINAL_VS_BASAL_UP;CHEMICAL_HOMEOSTASIS;chr11p15;COFACTOR_TRANSPORT;COFACTOR_TRANSPORTER_ACTIVITY;CYCLIN_D1_KE_.V1_DN;DOANE_BREAST_CANCER_C…	Completeproteome;Directproteinsequencing;Disulfidebond;Glycoprotein;Heme;Host-virusinteraction;Iron;Metal-binding;Polymorphism;Proteomicsidentification;Referenceproteome;Repeat;Secreted;Signal;Transport		GO:0001932;GO:0001934;GO:0001959;GO:0001961;GO:0002637;GO:0002639;GO:0002682;GO:0002684;GO:0002697;GO:0002699;GO:0002700;GO:0002702;GO:0002703;GO:0002705;GO:0002706;GO:0002708;GO:0002712;GO:0002714;GO:0002819;GO:0002821;GO:0002822;GO:0002824;GO:0002889;GO:0002891;GO:0002920;GO:0002922;GO:0002923;GO:0002925;GO:0006778;GO:0006807;GO:0006810;GO:0006873;GO:0006875;GO:0006879;GO:0006897;GO:0006898;GO:…	GO:0005215;GO:0005488;GO:0015232;GO:0043167;GO:0043169;GO:0046872;GO:0051184	GO:0005576;GO:0005615;GO:0031974;GO:0031982;GO:0031983;GO:0031988;GO:0043226;GO:0043227;GO:0043230;GO:0043233;GO:0044421;GO:0044422;GO:0044424;GO:0044433;GO:0044444;GO:0044446;GO:0044464;GO:0060205;GO:0065010;GO:0070062;GO:0071682;GO:0072562
HRG			0.835788	-0.220336	0.145953	0.858366	0.858366			1.06161	-0.28131	0.0867731	0.822843	0.822843			0.955522	-0.171132	0.110784	0.888146	0.888146	-0.0680787	0	-0.239281	P04196	P04196	Histidine-rich glycoprotein	226	sp|P04196|HRG_HUMAN Histidine-rich glycoprotein OS=Homo sapiens OX=9606 GN=HRG PE=1 SV=1	Color2 [Red]	1	5					anatomical structure formation involved in morphogenesis;angiogenesis;biological regulation;blood coagulation;cell activation;cellular process;cellular response to chemical stimulus;cellular response to inorganic substance;cellular response to iron ion;cellular response to metal ion;cellular response to stimulus;chemotaxis;coagulation;cofactor transport;defense response;defense response to fungus…	binding;carbohydrate binding;cation binding;cysteine-type endopeptidase inhibitor activity;endopeptidase inhibitor activity;endopeptidase regulator activity;enzyme inhibitor activity;enzyme regulator activity;glycoprotein binding;glycosaminoglycan binding;heme binding;heparan sulfate proteoglycan binding;heparin binding;immunoglobulin binding;ion binding;iron ion binding;metal ion binding;pattern…	blood microparticle;cell part;cytoplasmic membrane-bounded vesicle lumen;cytoplasmic part;cytoplasmic vesicle part;extracellular membrane-bounded organelle;extracellular organelle;extracellular region;extracellular region part;extracellular vesicular exosome;intracellular organelle part;intracellular part;membrane;membrane-bounded organelle;membrane-bounded vesicle;membrane-enclosed lumen;organel…	anatomical structure formation involved in morphogenesis;biological regulation;cell activation;cellular process;coagulation;cofactor transport;developmental process;establishment of localization;exocytosis;locomotion;multicellular organismal process;multi-organism process;regulation of body fluid levels;regulation of organelle organization;regulation of protein modification process;response to bi…	cell part;extracellular organelle;extracellular region;membrane;organelle;plasma membrane;vesicle		Cystatin	CAIRO_HEPATOBLASTOMA_DN;CAR_HPX;CERVERA_SDHB_TARGETS_1_UP;chr3q27;CYCLIN_D1_KE_.V1_DN;CYCLIN_D1_UP.V1_DN;GNF2_CEBPA;GNF2_CYP2B6;GNF2_GSTM1;GNF2_HPN;GNF2_HPX;GNF2_IGF1;GNF2_LCAT;GNF2_TST;GSE15750_WT_VS_TRAF6KO_DAY6_EFF_CD8_TCELL_DN;GSE24142_EARLY_THYMIC_PROGENITOR_VS_DN2_THYMOCYTE_FETAL_DN;GSE27786_BCELL_VS_MONO_MAC_DN;GSE27786_CD8_TCELL_VS_MONO_MAC_DN;GSE27786_ERYTHROBLAST_VS_NEUTROPHIL_UP;GSE277…	Angiogenesis;Bloodcoagulation;Chemotaxis;Cleavageonpairofbasicresidues;Completeproteome;Copper;Directproteinsequencing;Diseasemutation;Disulfidebond;Fibrinolysis;Glycoprotein;Hemostasis;Heparin-binding;Metal-binding;Polymorphism;Referenceproteome;Repeat;Secreted;Signal;Thrombophilia;Zinc		GO:0001525;GO:0001558;GO:0001775;GO:0001932;GO:0001952;GO:0001954;GO:0002576;GO:0002682;GO:0002684;GO:0002831;GO:0002833;GO:0002834;GO:0002836;GO:0002837;GO:0002839;GO:0006355;GO:0006357;GO:0006810;GO:0006887;GO:0006935;GO:0006950;GO:0006952;GO:0007162;GO:0007596;GO:0007599;GO:0008285;GO:0009605;GO:0009607;GO:0009620;GO:0009889;GO:0009987;GO:0010033;GO:0010035;GO:0010038;GO:0010039;GO:0010468;GO:…	GO:0001871;GO:0001948;GO:0004857;GO:0004866;GO:0004867;GO:0004869;GO:0005102;GO:0005488;GO:0005506;GO:0005515;GO:0005539;GO:0008201;GO:0008270;GO:0019865;GO:0020037;GO:0030234;GO:0030246;GO:0030247;GO:0030414;GO:0032403;GO:0043167;GO:0043169;GO:0043394;GO:0043395;GO:0046872;GO:0046906;GO:0046914;GO:0061134;GO:0061135	GO:0005576;GO:0005886;GO:0016020;GO:0031093;GO:0031974;GO:0031982;GO:0031983;GO:0031988;GO:0034774;GO:0043226;GO:0043227;GO:0043230;GO:0043233;GO:0044421;GO:0044422;GO:0044424;GO:0044433;GO:0044444;GO:0044446;GO:0044464;GO:0060205;GO:0065010;GO:0070062;GO:0072562
IG			0.48895	0.307695	0.324377	1.23773	1.23773			0.249959	-0.181323	0.562394	0.881894	0.881894	+	+	2.99027	1.02028	0.00102267	2.02831	2.02831	0.21263	0	0.405753	P01599	P01599	Ig kappa chain V-I region Gal	185	sp|P01599|KV117_HUMAN Immunoglobulin kappa variable 1-17 OS=Homo sapiens OX=9606 GN=IGKV1-17 PE=1 SV=2	Color2 [Red]	1	5					activation of immune response;biological regulation;cellular component organization;cellular component organization or biogenesis;cellular membrane organization;cellular process;complement activation;complement activation, classical pathway;defense response;endocytosis;establishment of localization;humoral immune response;immune effector process;immune response;immune system process;innate immune…	antigen binding;binding	blood microparticle;cell part;extracellular membrane-bounded organelle;extracellular organelle;extracellular region;extracellular region part;extracellular vesicular exosome;membrane;membrane-bounded organelle;membrane-bounded vesicle;organelle;plasma membrane;vesicle	biological regulation;cellular component organization;cellular membrane organization;cellular process;endocytosis;establishment of localization;immune system process;macromolecule metabolic process;membrane invagination;membrane organization;metabolic process;primary metabolic process;protein metabolic process;response to stimulus;response to stress;transport;vesicle-mediated transport	cell part;extracellular organelle;extracellular region;membrane;organelle;plasma membrane;vesicle		V-set		Completeproteome;Directproteinsequencing;Disulfidebond;Immunoglobulindomain;ImmunoglobulinVregion;Referenceproteome		GO:0002252;GO:0002253;GO:0002376;GO:0002682;GO:0002684;GO:0006810;GO:0006897;GO:0006898;GO:0006950;GO:0006952;GO:0006955;GO:0006956;GO:0006958;GO:0006959;GO:0008152;GO:0009987;GO:0010324;GO:0016043;GO:0016044;GO:0016192;GO:0019538;GO:0043170;GO:0044238;GO:0045087;GO:0048518;GO:0048583;GO:0048584;GO:0050776;GO:0050778;GO:0050789;GO:0050896;GO:0051234;GO:0061024;GO:0065007;GO:0071840;GO:0072376	GO:0003823;GO:0005488	GO:0005576;GO:0005886;GO:0016020;GO:0031982;GO:0031988;GO:0043226;GO:0043227;GO:0043230;GO:0044421;GO:0044464;GO:0065010;GO:0070062;GO:0072562
IGFALS			0.57476	-0.292667	0.266219	0.816392	0.816392			0.148325	0.113012	0.710681	1.08148	1.08148			0.0723663	-0.0423654	0.846513	0.971062	0.971062	0.0017993	0	-0.283707	P35858	P35858	Insulin-like growth factor-binding protein complex acid labile subunit	284	sp|P35858|ALS_HUMAN Insulin-like growth factor-binding protein complex acid labile subunit OS=Homo sapiens OX=9606 GN=IGFALS PE=1 SV=1	Color2 [Red]	1	5					biological adhesion;biological regulation;cell adhesion;cellular macromolecule metabolic process;cellular metabolic process;cellular process;cellular protein metabolic process;cellular response to stimulus;macromolecule metabolic process;metabolic process;primary metabolic process;protein metabolic process;regulation of biological process;regulation of cellular process;response to stimulus;signal…	binding;growth factor binding;insulin-like growth factor binding;protein binding	cell part;extracellular membrane-bounded organelle;extracellular organelle;extracellular region;extracellular region part;extracellular space;extracellular vesicular exosome;intracellular organelle part;intracellular part;membrane-bounded organelle;membrane-bounded vesicle;nuclear part;nucleoplasm;organelle;organelle part;vesicle	biological adhesion;biological regulation;cell adhesion;cellular metabolic process;cellular process;macromolecule metabolic process;metabolic process;primary metabolic process;protein metabolic process;response to stimulus;signal transduction	cell part;extracellular organelle;extracellular region;extracellular space;nucleoplasm;organelle;vesicle		LRR_1;LRR_7;LRR_8;LRRNT	ACEVEDO_LIVER_CANCER_DN;ACEVEDO_LIVER_TUMOR_VS_NORMAL_ADJACENT_TISSUE_DN;ACEVEDO_NORMAL_TISSUE_ADJACENT_TO_LIVER_TUMOR_DN;CAIRO_HEPATOBLASTOMA_DN;CELL_FRACTION;CHEN_METABOLIC_SYNDROM_NETWORK;CHIANG_LIVER_CANCER_SUBCLASS_POLYSOMY7_UP;chr16p13;EXTRACELLULAR_REGION;EXTRACELLULAR_REGION_PART;EXTRACELLULAR_SPACE;GNF2_CEBPA;GNF2_CYP2B6;GNF2_GSTM1;GNF2_HPN;GNF2_HPX;GNF2_IGF1;GNF2_LCAT;GNF2_TST;GROWTH_FA…	Alternativesplicing;Celladhesion;Completeproteome;Directproteinsequencing;Diseasemutation;Glycoprotein;Leucine-richrepeat;Polymorphism;Referenceproteome;Repeat;Secreted;Signal	IGF1-IGFBP3-ALS complex	GO:0007155;GO:0007165;GO:0008152;GO:0009987;GO:0019538;GO:0022610;GO:0043170;GO:0044237;GO:0044238;GO:0044260;GO:0044267;GO:0050789;GO:0050794;GO:0050896;GO:0051716;GO:0065007	GO:0005488;GO:0005515;GO:0005520;GO:0019838	GO:0005576;GO:0005615;GO:0005654;GO:0031982;GO:0031988;GO:0043226;GO:0043227;GO:0043230;GO:0044421;GO:0044422;GO:0044424;GO:0044428;GO:0044446;GO:0044464;GO:0065010;GO:0070062
IGHA1			0.0549903	-0.0369337	0.881068	0.974724	0.974724			0.214451	-0.134624	0.610308	0.910907	0.910907			0.0913302	-0.0577036	0.810345	0.960792	0.960792	0.22152	0	-0.0786564	A0A286YEY1;P01876	A0A286YEY1;P01876	Ig alpha-1 chain C region	70	tr|A0A286YEY1|A0A286YEY1_HUMAN Immunoglobulin heavy constant alpha 1 (Fragment) OS=Homo sapiens OX=9606 GN=IGHA1 PE=1 SV=1;sp|P01876|IGHA1_HUMAN Immunoglobulin heavy constant alpha 1 OS=Homo sapiens OX=9606 GN=IGHA1 PE=1 SV=2	Color2 [Red]	1	5					anatomical structure homeostasis;antibacterial humoral response;antimicrobial humoral response;biological regulation;cellular component organization;cellular component organization or biogenesis;cellular macromolecule metabolic process;cellular membrane organization;cellular metabolic process;cellular process;cellular protein metabolic process;defense response;defense response to bacterium;endocy…	antigen binding;binding	blood microparticle;dimeric IgA immunoglobulin complex;extracellular membrane-bounded organelle;extracellular organelle;extracellular region;extracellular region part;extracellular space;extracellular vesicular exosome;IgA immunoglobulin complex;IgA immunoglobulin complex, circulating;immunoglobulin complex;immunoglobulin complex, circulating;macromolecular complex;membrane-bounded organelle;memb…	biological regulation;cellular component organization;cellular membrane organization;cellular metabolic process;cellular process;endocytosis;establishment of localization;homeostatic process;immune system process;macromolecule metabolic process;macromolecule modification;membrane invagination;membrane organization;metabolic process;multicellular organismal process;multi-organism process;primary m…	extracellular organelle;extracellular region;extracellular space;immunoglobulin complex;macromolecular complex;organelle;protein complex;vesicle		C1-set	ALCALAY_AML_BY_NPM1_LOCALIZATION_UP;BONOME_OVARIAN_CANCER_SURVIVAL_SUBOPTIMAL_DEBULKING;BOSCO_EPITHELIAL_DIFFERENTIATION_MODULE;chr14q32;DODD_NASOPHARYNGEAL_CARCINOMA_UP;EHRLICH_ICF_SYNDROM_DN;GSE10325_CD4_TCELL_VS_BCELL_DN;GSE10325_LUPUS_BCELL_VS_LUPUS_MYELOID_UP;GSE10325_LUPUS_CD4_TCELL_VS_LUPUS_BCELL_DN;GSE12366_NAIVE_VS_MEMORY_BCELL_DN;GSE12845_IGD_NEG_BLOOD_VS_PRE_GC_TONSIL_BCELL_UP;GSE12845…	3D-structure;Chromophore;Chromosomalrearrangement;Completeproteome;Directproteinsequencing;Disulfidebond;Glycoprotein;ImmunoglobulinCregion;Immunoglobulindomain;Polymorphism;Referenceproteome;Repeat		GO:0001894;GO:0001895;GO:0002376;GO:0003008;GO:0003014;GO:0003094;GO:0006464;GO:0006810;GO:0006897;GO:0006898;GO:0006950;GO:0006952;GO:0006955;GO:0006959;GO:0008152;GO:0009607;GO:0009617;GO:0009893;GO:0009987;GO:0010324;GO:0016043;GO:0016044;GO:0016192;GO:0018298;GO:0019222;GO:0019538;GO:0019730;GO:0019731;GO:0032501;GO:0042592;GO:0042742;GO:0043170;GO:0043412;GO:0044237;GO:0044238;GO:0044260;GO:…	GO:0003823;GO:0005488	GO:0005576;GO:0005615;GO:0019814;GO:0031982;GO:0031988;GO:0032991;GO:0042571;GO:0043226;GO:0043227;GO:0043230;GO:0043234;GO:0044421;GO:0065010;GO:0070062;GO:0071745;GO:0071746;GO:0071748;GO:0071749;GO:0071750;GO:0071751;GO:0071752;GO:0072562
IGHA2		+	1.91757	-1.50982	0.0120901	0.351155	0.351155			1.3644	-1.10941	0.0432119	0.463483	0.463483	+	+	3.00881	-2.10782	0.000979927	0.231998	0.231998	0.304833	0	-0.43359	A0A0G2JMB2;A0A286YEY5;P01877	A0A0G2JMB2;A0A286YEY5;P01877	Ig alpha-2 chain C region	59	tr|A0A0G2JMB2|A0A0G2JMB2_HUMAN Immunoglobulin heavy constant alpha 2 (Fragment) OS=Homo sapiens OX=9606 GN=IGHA2 PE=1 SV=1;tr|A0A286YEY5|A0A286YEY5_HUMAN Immunoglobulin heavy constant alpha 2 (Fragment) OS=Homo sapiens OX=9606 GN=IGHA2 PE=1 SV=1;sp|P01877|	Color2 [Red]	1	5					anatomical structure homeostasis;antibacterial humoral response;antimicrobial humoral response;biological regulation;cellular component organization;cellular component organization or biogenesis;cellular membrane organization;cellular process;defense response;defense response to bacterium;endocytosis;establishment of localization;glomerular filtration;homeostatic process;humoral immune response;i…	antigen binding;binding	blood microparticle;dimeric IgA immunoglobulin complex;extracellular membrane-bounded organelle;extracellular organelle;extracellular region;extracellular region part;extracellular space;extracellular vesicular exosome;IgA immunoglobulin complex;IgA immunoglobulin complex, circulating;immunoglobulin complex;immunoglobulin complex, circulating;macromolecular complex;membrane-bounded organelle;memb…	biological regulation;cellular component organization;cellular membrane organization;cellular process;endocytosis;establishment of localization;homeostatic process;immune system process;membrane invagination;membrane organization;multicellular organismal process;multi-organism process;response to biotic stimulus;response to stimulus;response to stress;transport;vesicle-mediated transport	extracellular organelle;extracellular region;extracellular space;immunoglobulin complex;macromolecular complex;organelle;protein complex;vesicle		C1-set	ANTIGEN_BINDING;chr14q32;PIGF_UP.V1_DN	3D-structure;Completeproteome;Directproteinsequencing;Disulfidebond;Glycoprotein;ImmunoglobulinCregion;Immunoglobulindomain;Referenceproteome;Repeat		GO:0001894;GO:0001895;GO:0002376;GO:0003008;GO:0003014;GO:0003094;GO:0006810;GO:0006897;GO:0006898;GO:0006950;GO:0006952;GO:0006955;GO:0006959;GO:0009607;GO:0009617;GO:0009893;GO:0009987;GO:0010324;GO:0016043;GO:0016044;GO:0016192;GO:0019222;GO:0019730;GO:0019731;GO:0032501;GO:0042592;GO:0042742;GO:0048518;GO:0050789;GO:0050896;GO:0051234;GO:0051704;GO:0051707;GO:0060249;GO:0060263;GO:0060267;GO:…	GO:0003823;GO:0005488	GO:0005576;GO:0005615;GO:0019814;GO:0031982;GO:0031988;GO:0032991;GO:0042571;GO:0043226;GO:0043227;GO:0043230;GO:0043234;GO:0044421;GO:0065010;GO:0070062;GO:0071745;GO:0071746;GO:0071748;GO:0071749;GO:0071750;GO:0071751;GO:0071752;GO:0072562
IGHD			0.724579	-1.16715	0.188548	0.445299	0.445299			0.327916	-0.650821	0.469985	0.636918	0.636918			0.0878856	-0.190482	0.816798	0.876313	0.876313	0.0460182	0	-0.162038	A0A0A0MS09;P01880	A0A0A0MS09;P01880	Ig delta chain C region	31	tr|A0A0A0MS09|A0A0A0MS09_HUMAN Immunoglobulin heavy constant delta (Fragment) OS=Homo sapiens OX=9606 GN=IGHD PE=1 SV=1;sp|P01880|IGHD_HUMAN Immunoglobulin heavy constant delta OS=Homo sapiens OX=9606 GN=IGHD PE=1 SV=3	Color2 [Red]	1	5					immune response;immune system process;response to stimulus	antigen binding;binding	blood microparticle;cell part;extracellular membrane-bounded organelle;extracellular organelle;extracellular region part;extracellular vesicular exosome;integral to membrane;intrinsic to membrane;membrane;membrane part;membrane-bounded organelle;membrane-bounded vesicle;organelle;plasma membrane;vesicle	immune system process;response to stimulus	cell part;extracellular organelle;membrane;organelle;plasma membrane;vesicle		C1-set;ig	BILBAN_B_CLL_LPL_UP;BORCZUK_MALIGNANT_MESOTHELIOMA_DN;BOSCO_EPITHELIAL_DIFFERENTIATION_MODULE;chr14q32;DODD_NASOPHARYNGEAL_CARCINOMA_UP;EHRLICH_ICF_SYNDROM_UP;GSE10325_BCELL_VS_MYELOID_UP;GSE10325_CD4_TCELL_VS_BCELL_DN;GSE10325_LUPUS_BCELL_VS_LUPUS_MYELOID_UP;GSE10325_LUPUS_CD4_TCELL_VS_LUPUS_BCELL_DN;GSE11057_CD4_CENT_MEM_VS_PBMC_DN;GSE11057_PBMC_VS_MEM_CD4_TCELL_UP;GSE12845_IGD_POS_BLOOD_VS_NAI…	3D-structure;Alternativesplicing;Cellmembrane;Completeproteome;Directproteinsequencing;Disulfidebond;Glycoprotein;ImmunoglobulinCregion;Immunoglobulindomain;Membrane;Proteomicsidentification;Referenceproteome;Repeat;Secreted;Transmembrane		GO:0002376;GO:0006955;GO:0050896	GO:0003823;GO:0005488	GO:0005886;GO:0016020;GO:0016021;GO:0031224;GO:0031982;GO:0031988;GO:0043226;GO:0043227;GO:0043230;GO:0044421;GO:0044425;GO:0044464;GO:0065010;GO:0070062;GO:0072562
IGHG1			0.618997	-0.302637	0.240438	0.810769	0.810769			0.863134	-0.332389	0.137046	0.79422	0.79422			0.585299	-0.194216	0.259837	0.874048	0.874048	0.573053	0	-0.285037	P01857;A0A0A0MS08;A0A0A0MS07	P01857;A0A0A0MS08;A0A0A0MS07	Ig gamma-1 chain C region	30	sp|P01857|IGHG1_HUMAN Immunoglobulin heavy constant gamma 1 OS=Homo sapiens OX=9606 GN=IGHG1 PE=1 SV=1;tr|A0A0A0MS08|A0A0A0MS08_HUMAN Immunoglobulin heavy constant gamma 1 (Fragment) OS=Homo sapiens OX=9606 GN=IGHG1 PE=1 SV=1;tr|A0A0A0MS07|A0A0A0MS07_HUMAN	Color2 [Red]	1	5					activation of immune response;biological regulation;complement activation;complement activation, classical pathway;defense response;humoral immune response;immune effector process;immune response;immune system process;innate immune response;macromolecule metabolic process;metabolic process;positive regulation of biological process;positive regulation of immune response;positive regulation of immu…	antigen binding;binding	blood microparticle;extracellular membrane-bounded organelle;extracellular organelle;extracellular region;extracellular region part;extracellular space;extracellular vesicular exosome;membrane-bounded organelle;membrane-bounded vesicle;organelle;vesicle	biological regulation;immune system process;macromolecule metabolic process;metabolic process;primary metabolic process;protein metabolic process;response to stimulus;response to stress	extracellular organelle;extracellular region;extracellular space;organelle;vesicle		C1-set	ANTIGEN_BINDING;chr14q32;COLLIS_PRKDC_SUBSTRATES;DARWICHE_PAPILLOMA_RISK_HIGH_DN;DARWICHE_PAPILLOMA_RISK_LOW_DN;DARWICHE_SKIN_TUMOR_PROMOTER_DN;DARWICHE_SQUAMOUS_CELL_CARCINOMA_DN;GAL_LEUKEMIC_STEM_CELL_UP;GOLDRATH_ANTIGEN_RESPONSE;GRAESSMANN_APOPTOSIS_BY_SERUM_DEPRIVATION_UP;GRAESSMANN_RESPONSE_TO_MC_AND_SERUM_DEPRIVATION_UP;GSE10325_BCELL_VS_LUPUS_BCELL_UP;GSE13493_DP_VS_CD4INTCD8POS_THYMOCYTE_…	3D-structure;Chromosomalrearrangement;Completeproteome;Directproteinsequencing;Disulfidebond;Glycoprotein;ImmunoglobulinCregion;Immunoglobulindomain;Proteomicsidentification;Referenceproteome;Secreted		GO:0002252;GO:0002253;GO:0002376;GO:0002682;GO:0002684;GO:0006950;GO:0006952;GO:0006955;GO:0006956;GO:0006958;GO:0006959;GO:0008152;GO:0019538;GO:0043170;GO:0044238;GO:0045087;GO:0048518;GO:0048583;GO:0048584;GO:0050776;GO:0050778;GO:0050789;GO:0050896;GO:0065007;GO:0072376	GO:0003823;GO:0005488	GO:0005576;GO:0005615;GO:0031982;GO:0031988;GO:0043226;GO:0043227;GO:0043230;GO:0044421;GO:0065010;GO:0070062;GO:0072562
IGHG2			0.187532	-0.147289	0.649333	0.902946	0.902946			1.3682	-0.486373	0.0428347	0.713817	0.713817			0.405275	-0.172002	0.393301	0.88761	0.88761	0.186759	0	-0.0387225	A0A286YEY4;P01859	A0A286YEY4;P01859	Ig gamma-2 chain C region	71	tr|A0A286YEY4|A0A286YEY4_HUMAN Immunoglobulin heavy constant gamma 2 (Fragment) OS=Homo sapiens OX=9606 GN=IGHG2 PE=1 SV=1;sp|P01859|IGHG2_HUMAN Immunoglobulin heavy constant gamma 2 OS=Homo sapiens OX=9606 GN=IGHG2 PE=1 SV=2	Color2 [Red]	1	5					activation of immune response;biological regulation;complement activation;complement activation, classical pathway;defense response;humoral immune response;immune effector process;immune response;immune system process;innate immune response;macromolecule metabolic process;metabolic process;positive regulation of biological process;positive regulation of immune response;positive regulation of immu…	antigen binding;binding	blood microparticle;extracellular membrane-bounded organelle;extracellular organelle;extracellular region;extracellular region part;extracellular space;extracellular vesicular exosome;membrane-bounded organelle;membrane-bounded vesicle;organelle;vesicle	biological regulation;immune system process;macromolecule metabolic process;metabolic process;primary metabolic process;protein metabolic process;response to stimulus;response to stress	extracellular organelle;extracellular region;extracellular space;organelle;vesicle		C1-set	ANTIGEN_BINDING;chr14q32	3D-structure;Completeproteome;Directproteinsequencing;Disulfidebond;Glycoprotein;ImmunoglobulinCregion;Immunoglobulindomain;Referenceproteome;Secreted		GO:0002252;GO:0002253;GO:0002376;GO:0002682;GO:0002684;GO:0006950;GO:0006952;GO:0006955;GO:0006956;GO:0006958;GO:0006959;GO:0008152;GO:0019538;GO:0043170;GO:0044238;GO:0045087;GO:0048518;GO:0048583;GO:0048584;GO:0050776;GO:0050778;GO:0050789;GO:0050896;GO:0065007;GO:0072376	GO:0003823;GO:0005488	GO:0005576;GO:0005615;GO:0031982;GO:0031988;GO:0043226;GO:0043227;GO:0043230;GO:0044421;GO:0065010;GO:0070062;GO:0072562
IGHG3			0.340073	0.215749	0.457011	1.16131	1.16131			0.288417	0.208525	0.514734	1.15551	1.15551			1.14291	0.451747	0.0719604	1.36769	1.36769	0.234803	0	0.0441313	A0A286YES1;P01860	A0A286YES1;P01860	Ig gamma-3 chain C region	69	tr|A0A286YES1|A0A286YES1_HUMAN Immunoglobulin heavy constant gamma 3 (Fragment) OS=Homo sapiens OX=9606 GN=IGHG3 PE=1 SV=1;sp|P01860|IGHG3_HUMAN Immunoglobulin heavy constant gamma 3 OS=Homo sapiens OX=9606 GN=IGHG3 PE=1 SV=2	Color2 [Red]	1	5					activation of immune response;anatomical structure homeostasis;biological regulation;complement activation;complement activation, classical pathway;defense response;homeostatic process;humoral immune response;immune effector process;immune response;immune system process;innate immune response;macromolecule metabolic process;metabolic process;positive regulation of biological process;positive regu…	antigen binding;binding	blood microparticle;extracellular membrane-bounded organelle;extracellular organelle;extracellular region;extracellular region part;extracellular space;extracellular vesicular exosome;membrane-bounded organelle;membrane-bounded vesicle;organelle;vesicle	biological regulation;homeostatic process;immune system process;macromolecule metabolic process;metabolic process;primary metabolic process;protein metabolic process;response to stimulus;response to stress	extracellular organelle;extracellular region;extracellular space;organelle;vesicle		C1-set	ANTIGEN_BINDING;chr14q32;MODULE_1;MODULE_119;MODULE_16;MODULE_171;MODULE_188;MODULE_19;MODULE_2;MODULE_208;MODULE_23;MODULE_238;MODULE_292;MODULE_301;MODULE_345;MODULE_361;MODULE_38;MODULE_436;MODULE_44;MODULE_45;MODULE_5;MODULE_53;MODULE_55;MODULE_6;MODULE_60;MODULE_84;MODULE_88;PID_IL4_2PATHWAY	Completeproteome;Directproteinsequencing;Disulfidebond;Glycoprotein;ImmunoglobulinCregion;Immunoglobulindomain;Polymorphism;Referenceproteome;Repeat;Secreted		GO:0001894;GO:0001895;GO:0002252;GO:0002253;GO:0002376;GO:0002682;GO:0002684;GO:0006950;GO:0006952;GO:0006955;GO:0006956;GO:0006958;GO:0006959;GO:0008152;GO:0019538;GO:0042592;GO:0043170;GO:0044238;GO:0045087;GO:0048518;GO:0048583;GO:0048584;GO:0050776;GO:0050778;GO:0050789;GO:0050896;GO:0060249;GO:0065007;GO:0065008;GO:0072376	GO:0003823;GO:0005488	GO:0005576;GO:0005615;GO:0031982;GO:0031988;GO:0043226;GO:0043227;GO:0043230;GO:0044421;GO:0065010;GO:0070062;GO:0072562
IGHG4			0.537638	0.812814	0.289976	1.75663	1.75663			0.488146	0.646585	0.324978	1.56546	1.56546	+	+	3.50409	1.84449	0.000313264	3.59126	3.59126	-0.308664	0	0.292236	A0A286YFJ8;P01861	A0A286YFJ8;P01861	Ig gamma-4 chain C region	72	tr|A0A286YFJ8|A0A286YFJ8_HUMAN Immunoglobulin heavy constant gamma 4 (Fragment) OS=Homo sapiens OX=9606 GN=IGHG4 PE=1 SV=1;sp|P01861|IGHG4_HUMAN Immunoglobulin heavy constant gamma 4 OS=Homo sapiens OX=9606 GN=IGHG4 PE=1 SV=1	Color2 [Red]	1	5					activation of immune response;biological regulation;complement activation;complement activation, classical pathway;defense response;humoral immune response;immune effector process;immune response;immune system process;innate immune response;macromolecule metabolic process;metabolic process;positive regulation of biological process;positive regulation of immune response;positive regulation of immu…	antigen binding;binding	blood microparticle;extracellular membrane-bounded organelle;extracellular organelle;extracellular region;extracellular region part;extracellular space;extracellular vesicular exosome;membrane-bounded organelle;membrane-bounded vesicle;organelle;vesicle	biological regulation;immune system process;macromolecule metabolic process;metabolic process;primary metabolic process;protein metabolic process;response to stimulus;response to stress	extracellular organelle;extracellular region;extracellular space;organelle;vesicle		C1-set	ANTIGEN_BINDING;chr14q32	3D-structure;Completeproteome;Directproteinsequencing;Disulfidebond;Glycoprotein;ImmunoglobulinCregion;Immunoglobulindomain;Referenceproteome;Secreted		GO:0002252;GO:0002253;GO:0002376;GO:0002682;GO:0002684;GO:0006950;GO:0006952;GO:0006955;GO:0006956;GO:0006958;GO:0006959;GO:0008152;GO:0019538;GO:0043170;GO:0044238;GO:0045087;GO:0048518;GO:0048583;GO:0048584;GO:0050776;GO:0050778;GO:0050789;GO:0050896;GO:0065007;GO:0072376	GO:0003823;GO:0005488	GO:0005576;GO:0005615;GO:0031982;GO:0031988;GO:0043226;GO:0043227;GO:0043230;GO:0044421;GO:0065010;GO:0070062;GO:0072562
IGHM			0.130748	-0.122468	0.740034	0.918615	0.918615			0.246538	0.237908	0.566842	1.17928	1.17928			0.125939	-0.0850406	0.748275	0.942758	0.942758	0.390238	0	-0.045799	A0A1B0GUU9;P01871	A0A1B0GUU9;P01871	Ig mu chain C region	67	tr|A0A1B0GUU9|A0A1B0GUU9_HUMAN Immunoglobulin heavy constant mu (Fragment) OS=Homo sapiens OX=9606 GN=IGHM PE=1 SV=1;sp|P01871|IGHM_HUMAN Immunoglobulin heavy constant mu OS=Homo sapiens OX=9606 GN=IGHM PE=1 SV=4	Color2 [Red]	1	5					adaptive immune response;antibacterial humoral response;antimicrobial humoral response;defense response;defense response to bacterium;defense response to Gram-negative bacterium;humoral immune response;immune response;immune system process;innate immune response;multi-organism process;response to bacterium;response to biotic stimulus;response to other organism;response to stimulus;response to str…	antigen binding;binding	blood microparticle;cell part;cell surface;extracellular membrane-bounded organelle;extracellular organelle;extracellular region part;extracellular space;extracellular vesicular exosome;hexameric IgM immunoglobulin complex;IgM immunoglobulin complex;IgM immunoglobulin complex, circulating;immunoglobulin complex;immunoglobulin complex, circulating;integral to membrane;intrinsic to membrane;macromo…	immune system process;multi-organism process;response to biotic stimulus;response to stimulus;response to stress	cell part;cell surface;extracellular organelle;extracellular space;immunoglobulin complex;macromolecular complex;membrane;organelle;plasma membrane;protein complex;vesicle		C1-set	ACEVEDO_FGFR1_TARGETS_IN_PROSTATE_CANCER_MODEL_UP;ANTIGEN_BINDING;BAKKER_FOXO3_TARGETS_DN;BAUS_TFF2_TARGETS_UP;BCAT.100_UP.V1_DN;BCAT_GDS748_DN;BORCZUK_MALIGNANT_MESOTHELIOMA_DN;BOSCO_EPITHELIAL_DIFFERENTIATION_MODULE;BOYLAN_MULTIPLE_MYELOMA_PCA1_UP;BRUINS_UVC_RESPONSE_VIA_TP53_GROUP_B;BYSTRYKH_HEMATOPOIESIS_STEM_CELL_QTL_TRANS;CADWELL_ATG16L1_TARGETS_DN;CHESLER_BRAIN_HIGHEST_GENETIC_VARIANCE;CHE…	3D-structure;Alternativesplicing;Cellmembrane;Completeproteome;Directproteinsequencing;Disulfidebond;Glycoprotein;ImmunoglobulinCregion;Immunoglobulindomain;Membrane;Polymorphism;Referenceproteome;Secreted;Transmembrane	IGHM-VPREB1-IGLL1 complex	GO:0002250;GO:0002376;GO:0006950;GO:0006952;GO:0006955;GO:0006959;GO:0009607;GO:0009617;GO:0019730;GO:0019731;GO:0042742;GO:0045087;GO:0050829;GO:0050896;GO:0051704;GO:0051707	GO:0003823;GO:0005488	GO:0005615;GO:0005886;GO:0009986;GO:0016020;GO:0016021;GO:0019814;GO:0031224;GO:0031982;GO:0031988;GO:0032991;GO:0042571;GO:0043226;GO:0043227;GO:0043230;GO:0043234;GO:0044421;GO:0044425;GO:0044464;GO:0065010;GO:0070062;GO:0071753;GO:0071754;GO:0071756;GO:0071757;GO:0072562
IGHV1-18		+	2.30487	0.568237	0.00495596	1.48271	1.48271			0.922411	0.360944	0.119561	1.28427	1.28427	+	+	7.06648	1.18582	8.58061e-08	2.27493	2.27493	-0.059966	0	0.617816	A0A0C4DH31	A0A0C4DH31		49	sp|A0A0C4DH31|HV118_HUMAN Immunoglobulin heavy variable 1-18 OS=Homo sapiens OX=9606 GN=IGHV1-18 PE=3 SV=1	Color2 [Red]	1	5											V-set	chr14q32	Completeproteome;Proteomicsidentification;Referenceproteome
IGHV1-3			0.115133	-0.221002	0.767127	0.85797	0.85797			0.622483	-1.05393	0.238515	0.481655	0.481655	+	+	2.11876	1.91693	0.00760742	3.77619	3.77619	0.284569	0	0.349139	A0A0C4DH29	A0A0C4DH29		48	sp|A0A0C4DH29|HV103_HUMAN Immunoglobulin heavy variable 1-3 OS=Homo sapiens OX=9606 GN=IGHV1-3 PE=3 SV=1	Color2 [Red]	1	5											V-set	chr14q32	Completeproteome;Referenceproteome
IGHV1-69-2			0.552888	0.435336	0.27997	1.35223	1.35223			0.389658	0.380567	0.407701	1.30185	1.30185		+	1.76474	0.76002	0.0171892	1.69351	1.69351	0.388976	0	0.334884	P01742;A0A0B4J2H0	P01742;A0A0B4J2H0	Ig heavy chain V-I region EU	195	sp|P01742|HV169_HUMAN Immunoglobulin heavy variable 1-69 OS=Homo sapiens OX=9606 GN=IGHV1-69 PE=1 SV=2;sp|A0A0B4J2H0|HV69D_HUMAN Immunoglobulin heavy variable 1-69D OS=Homo sapiens OX=9606 GN=IGHV1-69D PE=1 SV=1	Color2 [Red]	1	5					activation of immune response;biological regulation;cellular component organization;cellular component organization or biogenesis;cellular membrane organization;cellular process;complement activation;complement activation, classical pathway;defense response;endocytosis;establishment of localization;humoral immune response;immune effector process;immune response;immune system process;innate immune…	antigen binding;binding	cell part;extracellular region;membrane;plasma membrane	biological regulation;cellular component organization;cellular membrane organization;cellular process;endocytosis;establishment of localization;immune system process;macromolecule metabolic process;membrane invagination;membrane organization;metabolic process;primary metabolic process;protein metabolic process;response to stimulus;response to stress;transport;vesicle-mediated transport	cell part;extracellular region;membrane;plasma membrane		V-set		Completeproteome;Directproteinsequencing;Disulfidebond;Immunoglobulindomain;ImmunoglobulinVregion;Pyrrolidonecarboxylicacid;Referenceproteome		GO:0002252;GO:0002253;GO:0002376;GO:0002682;GO:0002684;GO:0006810;GO:0006897;GO:0006898;GO:0006950;GO:0006952;GO:0006955;GO:0006956;GO:0006958;GO:0006959;GO:0008152;GO:0009987;GO:0010324;GO:0016043;GO:0016044;GO:0016192;GO:0019538;GO:0043170;GO:0044238;GO:0045087;GO:0048518;GO:0048583;GO:0048584;GO:0050776;GO:0050778;GO:0050789;GO:0050896;GO:0051234;GO:0061024;GO:0065007;GO:0071840;GO:0072376	GO:0003823;GO:0005488	GO:0005576;GO:0005886;GO:0016020;GO:0044464
IGHV3-15			1.37339	-0.694668	0.0423265	0.617852	0.617852			1.36478	-0.784617	0.043174	0.580506	0.580506			0.0244785	0.0178302	0.945195	1.01244	1.01244	0.562064	0	0.00595378	A0A0B4J1V0	A0A0B4J1V0		38	sp|A0A0B4J1V0|HV315_HUMAN Immunoglobulin heavy variable 3-15 OS=Homo sapiens OX=9606 GN=IGHV3-15 PE=3 SV=1	Color2 [Red]	1	5											V-set	chr14q32	Completeproteome;Proteomicsidentification;Referenceproteome
IGHV3-21;IGHV3OR16-10;IGHV3-20		+	2.24915	0.995899	0.00563448	1.99432	1.99432			0.246147	0.232909	0.567353	1.1752	1.1752	+	+	5.15847	1.44189	6.94271e-06	2.71677	2.71677	-0.0295704	0	0.492996	P01780;A0A0B4J1V1;P01763;P01762;A0A075B7F0;A0A0C4DH32;P01782;A0A0J9YVY3;P0DP04;A0A0B4J1X8;P01766	P01780;A0A0B4J1V1;P01763;P01762;A0A075B7F0;A0A0C4DH32;P01782	Ig heavy chain V-III region JON;Ig heavy chain V-III region WEA;Ig heavy chain V-III region TRO;Ig heavy chain V-III region DOB	197	sp|P01780|HV307_HUMAN Immunoglobulin heavy variable 3-7 OS=Homo sapiens OX=9606 GN=IGHV3-7 PE=1 SV=2;sp|A0A0B4J1V1|HV321_HUMAN Immunoglobulin heavy variable 3-21 OS=Homo sapiens OX=9606 GN=IGHV3-21 PE=1 SV=1;sp|P01763|HV348_HUMAN Immunoglobulin heavy varia	Color2 [Red]	1	5					activation of immune response;biological regulation;cellular component organization;cellular component organization or biogenesis;cellular membrane organization;cellular process;complement activation;complement activation, classical pathway;defense response;endocytosis;establishment of localization;humoral immune response;immune effector process;immune response;immune system process;innate immune…	antigen binding;binding	blood microparticle;cell part;extracellular membrane-bounded organelle;extracellular organelle;extracellular region;extracellular region part;extracellular space;extracellular vesicular exosome;membrane;membrane-bounded organelle;membrane-bounded vesicle;organelle;plasma membrane;vesicle	biological regulation;cellular component organization;cellular membrane organization;cellular process;endocytosis;establishment of localization;immune system process;macromolecule metabolic process;membrane invagination;membrane organization;metabolic process;primary metabolic process;protein metabolic process;response to stimulus;response to stress;transport;vesicle-mediated transport	cell part;extracellular organelle;extracellular region;extracellular space;membrane;organelle;plasma membrane;vesicle		V-set	chr14q32;chr16p11	Completeproteome;Directproteinsequencing;Glycoprotein;Immunoglobulindomain;ImmunoglobulinVregion;Phosphoprotein;Proteomicsidentification;Pyrrolidonecarboxylicacid;Referenceproteome		GO:0002252;GO:0002253;GO:0002376;GO:0002682;GO:0002684;GO:0006810;GO:0006897;GO:0006898;GO:0006950;GO:0006952;GO:0006955;GO:0006956;GO:0006958;GO:0006959;GO:0008152;GO:0009987;GO:0010324;GO:0016043;GO:0016044;GO:0016192;GO:0019538;GO:0043170;GO:0044238;GO:0045087;GO:0048518;GO:0048583;GO:0048584;GO:0050776;GO:0050778;GO:0050789;GO:0050896;GO:0051234;GO:0061024;GO:0065007;GO:0071840;GO:0072376	GO:0003823;GO:0005488	GO:0005576;GO:0005615;GO:0005886;GO:0016020;GO:0031982;GO:0031988;GO:0043226;GO:0043227;GO:0043230;GO:0044421;GO:0044464;GO:0065010;GO:0070062;GO:0072562
IGHV3-23			0.0910173	0.107732	0.810929	1.07753	1.07753			0.0421849	0.0609294	0.907434	1.04314	1.04314			0	NaN	1	#VALUE!	#VALUE!	0.478985	0	0.133252	P0DP03;A0A0J9YY99;P01768;P01764	P0DP03;A0A0J9YY99;P01768;P01764	Ig heavy chain V-III region CAM;Ig heavy chain V-III region 23	61	sp|P0DP03|HV335_HUMAN Immunoglobulin heavy variable 3-30-5 OS=Homo sapiens OX=9606 GN=IGHV3-30-5 PE=3 SV=1;tr|A0A0J9YY99|A0A0J9YY99_HUMAN Uncharacterized protein (Fragment) OS=Homo sapiens OX=9606 PE=1 SV=1;sp|P01768|HV330_HUMAN Immunoglobulin heavy variab	Color2 [Red]	1	5		+			activation of immune response;biological regulation;cellular component organization;cellular component organization or biogenesis;cellular membrane organization;cellular process;complement activation;complement activation, classical pathway;defense response;endocytosis;establishment of localization;humoral immune response;immune effector process;immune response;immune system process;innate immune…	antigen binding;binding	blood microparticle;cell part;extracellular membrane-bounded organelle;extracellular organelle;extracellular region;extracellular region part;extracellular space;extracellular vesicular exosome;membrane;membrane-bounded organelle;membrane-bounded vesicle;organelle;plasma membrane;vesicle	biological regulation;cellular component organization;cellular membrane organization;cellular process;endocytosis;establishment of localization;immune system process;macromolecule metabolic process;membrane invagination;membrane organization;metabolic process;primary metabolic process;protein metabolic process;response to stimulus;response to stress;transport;vesicle-mediated transport	cell part;extracellular organelle;extracellular region;extracellular space;membrane;organelle;plasma membrane;vesicle		V-set	chr14q32	3D-structure;Completeproteome;Directproteinsequencing;Immunoglobulindomain;ImmunoglobulinVregion;Polymorphism;Pyrrolidonecarboxylicacid;Referenceproteome;Signal		GO:0002252;GO:0002253;GO:0002376;GO:0002682;GO:0002684;GO:0006810;GO:0006897;GO:0006898;GO:0006950;GO:0006952;GO:0006955;GO:0006956;GO:0006958;GO:0006959;GO:0008152;GO:0009987;GO:0010324;GO:0016043;GO:0016044;GO:0016192;GO:0019538;GO:0043170;GO:0044238;GO:0045087;GO:0048518;GO:0048583;GO:0048584;GO:0050776;GO:0050778;GO:0050789;GO:0050896;GO:0051234;GO:0061024;GO:0065007;GO:0071840;GO:0072376	GO:0003823;GO:0005488	GO:0005576;GO:0005615;GO:0005886;GO:0016020;GO:0031982;GO:0031988;GO:0043226;GO:0043227;GO:0043230;GO:0044421;GO:0044464;GO:0065010;GO:0070062;GO:0072562
IGHV3-49			0.894347	-0.507589	0.127542	0.703397	0.703397			0.867308	-0.47734	0.135735	0.718301	0.718301			0.747351	-0.54123	0.178916	0.687185	0.687185	0.526424	0	-0.301437	A0A0A0MS15	A0A0A0MS15		32	sp|A0A0A0MS15|HV349_HUMAN Immunoglobulin heavy variable 3-49 OS=Homo sapiens OX=9606 GN=IGHV3-49 PE=3 SV=1	Color2 [Red]	1	5											V-set	chr14q32	Completeproteome;Proteomicsidentification;Referenceproteome
IGHV3-74;IGHV3OR16-13			0.212745	-0.220903	0.61271	0.858028	0.858028			0.371009	-0.364891	0.425589	0.776528	0.776528			0.445479	0.379454	0.358526	1.30085	1.30085	0.401438	0	0.061402	A0A0B4J1X5;A0A075B7E8	A0A0B4J1X5;A0A075B7E8		39	sp|A0A0B4J1X5|HV374_HUMAN Immunoglobulin heavy variable 3-74 OS=Homo sapiens OX=9606 GN=IGHV3-74 PE=3 SV=1;tr|A0A075B7E8|A0A075B7E8_HUMAN Immunoglobulin heavy variable 3/OR16-13 (non-functional) (Fragment) OS=Homo sapiens OX=9606 GN=IGHV3OR16-13 PE=1 SV=1	Color2 [Red]	1	5											V-set	chr14q32;chr16p11;GSE9988_LPS_VS_LOW_LPS_MONOCYTE_DN	Completeproteome;Proteomicsidentification;Referenceproteome
IGHV3OR16-12			1.11714	0.951733	0.076359	1.9342	1.9342			0.677665	0.843317	0.210056	1.79417	1.79417			0.998029	0.85752	0.100455	1.81192	1.81192	0.175005	0	0.271201	A0A075B7B8	A0A075B7B8		13	tr|A0A075B7B8|A0A075B7B8_HUMAN Immunoglobulin heavy variable 3/OR16-12 (non-functional) (Fragment) OS=Homo sapiens OX=9606 GN=IGHV3OR16-12 PE=1 SV=1	Color2 [Red]	1	5		+									V-set	chr16p11	Completeproteome;Proteomicsidentification;Referenceproteome
IGHV4-4			0.159587	0.171952	0.69249	1.12658	1.12658			0.279319	0.332595	0.525631	1.25928	1.25928		+	1.85935	0.944996	0.0138244	1.92518	1.92518	-0.0348742	0	0.377749	A0A075B6R2;A0A087WW49;A0A075B7B6	A0A075B6R2;A0A087WW49		9	sp|A0A075B6R2|HV404_HUMAN Immunoglobulin heavy variable 4-4 OS=Homo sapiens OX=9606 GN=IGHV4-4 PE=3 SV=2;tr|A0A087WW49|A0A087WW49_HUMAN Uncharacterized protein (Fragment) OS=Homo sapiens OX=9606 PE=4 SV=1	Color2 [Red]	1	5											V-set	chr14q32;chr15q11	Completeproteome;Referenceproteome
IGHV4-61		+	2.28693	0.659904	0.00516502	1.57998	1.57998			1.22971	0.531016	0.0589242	1.44495	1.44495	+	+	6.00833	1.34097	9.81014e-07	2.53322	2.53322	-0.103187	0	0.543582	P0DP08;P0DP06;A0A0C4DH41;P01825;P06331;P01824;A0A0J9YWU9;P0DP07	P0DP08;P0DP06;A0A0C4DH41;P01825;P06331;P01824;A0A0J9YWU9;P0DP07	Ig heavy chain V-II region NEWM;Ig heavy chain V-II region ARH-77;Ig heavy chain V-II region WAH	54	sp|P0DP08|HVD82_HUMAN Immunoglobulin heavy variable 4-38-2 OS=Homo sapiens OX=9606 GN=IGHV4-38-2 PE=3 SV=1;sp|P0DP06|HVD34_HUMAN Immunoglobulin heavy variable 4-30-4 OS=Homo sapiens OX=9606 GN=IGHV4-30-4 PE=3 SV=1;sp|A0A0C4DH41|HV461_HUMAN Immunoglobulin h	Color2 [Red]	1	5					activation of immune response;biological regulation;cellular component organization;cellular component organization or biogenesis;cellular membrane organization;cellular process;complement activation;complement activation, classical pathway;defense response;endocytosis;establishment of localization;humoral immune response;immune effector process;immune response;immune system process;innate immune…	antigen binding;binding	cell part;extracellular membrane-bounded organelle;extracellular organelle;extracellular region;extracellular region part;extracellular vesicular exosome;membrane;membrane-bounded organelle;membrane-bounded vesicle;organelle;plasma membrane;vesicle	biological regulation;cellular component organization;cellular membrane organization;cellular process;endocytosis;establishment of localization;immune system process;macromolecule metabolic process;membrane invagination;membrane organization;metabolic process;primary metabolic process;protein metabolic process;response to stimulus;response to stress;transport;vesicle-mediated transport	cell part;extracellular organelle;extracellular region;membrane;organelle;plasma membrane;vesicle		V-set	chr14q32	3D-structure;Completeproteome;Directproteinsequencing;Disulfidebond;Glycoprotein;Immunoglobulindomain;ImmunoglobulinVregion;Pyrrolidonecarboxylicacid;Referenceproteome;Signal		GO:0002252;GO:0002253;GO:0002376;GO:0002682;GO:0002684;GO:0006810;GO:0006897;GO:0006898;GO:0006950;GO:0006952;GO:0006955;GO:0006956;GO:0006958;GO:0006959;GO:0008152;GO:0009987;GO:0010324;GO:0016043;GO:0016044;GO:0016192;GO:0019538;GO:0043170;GO:0044238;GO:0045087;GO:0048518;GO:0048583;GO:0048584;GO:0050776;GO:0050778;GO:0050789;GO:0050896;GO:0051234;GO:0061024;GO:0065007;GO:0071840;GO:0072376	GO:0003823;GO:0005488	GO:0005576;GO:0005886;GO:0016020;GO:0031982;GO:0031988;GO:0043226;GO:0043227;GO:0043230;GO:0044421;GO:0044464;GO:0065010;GO:0070062
IGHV5-51			1.92572	0.576764	0.0118653	1.4915	1.4915			0.254074	0.148099	0.557091	1.10811	1.10811	+	+	3.72914	0.89365	0.000186576	1.85787	1.85787	0.0863148	0	0.433711	A0A0C4DH38;A0A0J9YXX1	A0A0C4DH38		52	sp|A0A0C4DH38|HV551_HUMAN Immunoglobulin heavy variable 5-51 OS=Homo sapiens OX=9606 GN=IGHV5-51 PE=3 SV=1	Color2 [Red]	1	5											V-set	chr14q32	Completeproteome;Proteomicsidentification;Referenceproteome
IGJ;JCHAIN			1.14668	-0.693404	0.0713376	0.618393	0.618393			0.393683	-0.308842	0.40394	0.80729	0.80729	+	+	3.03366	-0.919821	0.000925429	0.528575	0.528575	0.374364	0	-0.389336	P01591;D6RD17;C9JA05;D6RHJ6	P01591;D6RD17;C9JA05;D6RHJ6	Immunoglobulin J chain	184	sp|P01591|IGJ_HUMAN Immunoglobulin J chain OS=Homo sapiens OX=9606 GN=JCHAIN PE=1 SV=4;tr|D6RD17|D6RD17_HUMAN Immunoglobulin J chain (Fragment) OS=Homo sapiens OX=9606 GN=JCHAIN PE=1 SV=8;tr|C9JA05|C9JA05_HUMAN Immunoglobulin J chain (Fragment) OS=Homo sap	Color2 [Red]	1	5					adaptive immune response;anatomical structure homeostasis;antibacterial humoral response;antimicrobial humoral response;biological regulation;defense response;defense response to bacterium;glomerular filtration;homeostatic process;humoral immune response;immune response;immune system process;innate immune response;multicellular organismal process;multi-organism process;positive regulation of biol…	antigen binding;binding;identical protein binding;IgA binding;immunoglobulin binding;protein binding;protein complex binding;protein dimerization activity;protein homodimerization activity	blood microparticle;dimeric IgA immunoglobulin complex;extracellular membrane-bounded organelle;extracellular organelle;extracellular region;extracellular region part;extracellular space;extracellular vesicular exosome;IgA immunoglobulin complex;IgA immunoglobulin complex, circulating;IgM immunoglobulin complex;IgM immunoglobulin complex, circulating;immunoglobulin complex;immunoglobulin complex,…	biological regulation;homeostatic process;immune system process;multicellular organismal process;multi-organism process;response to biotic stimulus;response to stimulus;response to stress	extracellular organelle;extracellular region;extracellular space;immunoglobulin complex;macromolecular complex;organelle;protein complex;vesicle		Ig_J_chain	ACEVEDO_FGFR1_TARGETS_IN_PROSTATE_CANCER_MODEL_UP;ACEVEDO_LIVER_CANCER_UP;BASSO_CD40_SIGNALING_DN;BOSCO_ALLERGEN_INDUCED_TH2_ASSOCIATED_MODULE;BOYLAN_MULTIPLE_MYELOMA_PCA1_UP;CHIARETTI_ACUTE_LYMPHOBLASTIC_LEUKEMIA_ZAP70;chr4q21;CROONQUIST_NRAS_SIGNALING_UP;CROONQUIST_NRAS_VS_STROMAL_STIMULATION_UP;CROONQUIST_STROMAL_STIMULATION_DN;DEMAGALHAES_AGING_UP;DEURIG_T_CELL_PROLYMPHOCYTIC_LEUKEMIA_UP;FARM…	Completeproteome;Directproteinsequencing;Disulfidebond;Glycoprotein;Proteomicsidentification;Pyrrolidonecarboxylicacid;Referenceproteome;Secreted;Signal		GO:0001894;GO:0001895;GO:0002250;GO:0002376;GO:0003008;GO:0003014;GO:0003094;GO:0006950;GO:0006952;GO:0006955;GO:0006959;GO:0009607;GO:0009617;GO:0009893;GO:0019222;GO:0019730;GO:0019731;GO:0031334;GO:0032459;GO:0032461;GO:0032501;GO:0042592;GO:0042742;GO:0043254;GO:0044087;GO:0045087;GO:0048518;GO:0050789;GO:0050896;GO:0051128;GO:0051130;GO:0051704;GO:0051707;GO:0060249;GO:0060263;GO:0060267;GO:…	GO:0003823;GO:0005488;GO:0005515;GO:0019862;GO:0019865;GO:0032403;GO:0042802;GO:0042803;GO:0046983	GO:0005576;GO:0005615;GO:0019814;GO:0031982;GO:0031988;GO:0032991;GO:0042571;GO:0043226;GO:0043227;GO:0043230;GO:0043234;GO:0044421;GO:0065010;GO:0070062;GO:0071745;GO:0071746;GO:0071748;GO:0071749;GO:0071750;GO:0071751;GO:0071752;GO:0071753;GO:0071754;GO:0071756;GO:0072562
IGKC			1.19541	-0.463098	0.0637663	0.725427	0.725427			2.07962	-0.751946	0.00832488	0.593802	0.593802		+	1.66332	-0.589968	0.0217112	0.664358	0.664358	0.306015	0	-0.304366	P01834	P01834	Ig kappa chain C region	199	sp|P01834|IGKC_HUMAN Immunoglobulin kappa constant OS=Homo sapiens OX=9606 GN=IGKC PE=1 SV=2	Color2 [Red]	1	5					activation of immune response;anatomical structure homeostasis;biological regulation;cellular component organization;cellular component organization or biogenesis;cellular membrane organization;cellular process;complement activation;complement activation, classical pathway;defense response;endocytosis;establishment of localization;homeostatic process;humoral immune response;immune effector proces…	antigen binding;binding	blood microparticle;cell part;extracellular membrane-bounded organelle;extracellular organelle;extracellular region;extracellular region part;extracellular space;extracellular vesicular exosome;membrane;membrane-bounded organelle;membrane-bounded vesicle;organelle;plasma membrane;vesicle	biological regulation;cellular component organization;cellular membrane organization;cellular process;endocytosis;establishment of localization;homeostatic process;immune system process;macromolecule metabolic process;membrane invagination;membrane organization;metabolic process;primary metabolic process;protein metabolic process;response to stimulus;response to stress;transport;vesicle-mediated …	cell part;extracellular organelle;extracellular region;extracellular space;membrane;organelle;plasma membrane;vesicle		C1-set	ACEVEDO_METHYLATED_IN_LIVER_CANCER_DN;BERTUCCI_MEDULLARY_VS_DUCTAL_BREAST_CANCER_UP;BMI1_DN.V1_UP;BOSCO_EPITHELIAL_DIFFERENTIATION_MODULE;CASORELLI_ACUTE_PROMYELOCYTIC_LEUKEMIA_UP;chr2p11;DANG_BOUND_BY_MYC;DANG_MYC_TARGETS_UP;GAUSSMANN_MLL_AF4_FUSION_TARGETS_G_UP;GOLDRATH_NAIVE_VS_EFF_CD8_TCELL_DN;GSE10325_BCELL_VS_MYELOID_UP;GSE10325_CD4_TCELL_VS_BCELL_DN;GSE10325_CD4_TCELL_VS_LUPUS_CD4_TCELL_DN…	3D-structure;Completeproteome;Directproteinsequencing;Diseasemutation;Disulfidebond;ImmunoglobulinCregion;Immunoglobulindomain;Referenceproteome		GO:0001894;GO:0001895;GO:0002252;GO:0002253;GO:0002376;GO:0002682;GO:0002684;GO:0006810;GO:0006897;GO:0006898;GO:0006950;GO:0006952;GO:0006955;GO:0006956;GO:0006958;GO:0006959;GO:0008152;GO:0009987;GO:0010324;GO:0016043;GO:0016044;GO:0016192;GO:0019538;GO:0042592;GO:0043170;GO:0044238;GO:0045087;GO:0048518;GO:0048583;GO:0048584;GO:0050776;GO:0050778;GO:0050789;GO:0050896;GO:0051234;GO:0060249;GO:…	GO:0003823;GO:0005488	GO:0005576;GO:0005615;GO:0005886;GO:0016020;GO:0031982;GO:0031988;GO:0043226;GO:0043227;GO:0043230;GO:0044421;GO:0044464;GO:0065010;GO:0070062;GO:0072562
IGKV A18;IGKV2D-29;IGKV2-40;IGKV2D-26;IGKV2D-30;IGKV2D-28			1.62115	-0.552933	0.0239247	0.681633	0.681633			1.88161	-0.720185	0.0131337	0.60702	0.60702			1.44893	-0.385096	0.0355689	0.765728	0.765728	1	0	-0.27057	A2NJV5;A0A075B6S2;A0A087X0Q4;A0A0A0MRZ7;A0A075B6S6;A0A075B6P5;A0A087WW87;P06310;P01615;P01614	A2NJV5;A0A075B6S2;A0A087X0Q4;A0A0A0MRZ7;A0A075B6S6;A0A075B6P5;A0A087WW87;P06310;P01615;P01614	Ig kappa chain V-II region RPMI 6410;Ig kappa chain V-II region FR;Ig kappa chain V-II region Cum	11	sp|A2NJV5|KV229_HUMAN Immunoglobulin kappa variable 2-29 OS=Homo sapiens OX=9606 GN=IGKV2-29 PE=3 SV=2;sp|A0A075B6S2|KVD29_HUMAN Immunoglobulin kappa variable 2D-29 OS=Homo sapiens OX=9606 GN=IGKV2D-29 PE=3 SV=1;tr|A0A087X0Q4|A0A087X0Q4_HUMAN Immunoglobuli	Color2 [Red]	1	5					activation of immune response;biological regulation;cellular component organization;cellular component organization or biogenesis;cellular membrane organization;cellular process;complement activation;complement activation, classical pathway;defense response;endocytosis;establishment of localization;humoral immune response;immune effector process;immune response;immune system process;innate immune…	antigen binding;binding	blood microparticle;cell part;extracellular membrane-bounded organelle;extracellular organelle;extracellular region;extracellular region part;extracellular vesicular exosome;membrane;membrane-bounded organelle;membrane-bounded vesicle;organelle;plasma membrane;vesicle	biological regulation;cellular component organization;cellular membrane organization;cellular process;endocytosis;establishment of localization;immune system process;macromolecule metabolic process;membrane invagination;membrane organization;metabolic process;primary metabolic process;protein metabolic process;response to stimulus;response to stress;transport;vesicle-mediated transport	cell part;extracellular organelle;extracellular region;membrane;organelle;plasma membrane;vesicle		V-set	chr2p11	Bence-Jonesprotein;Completeproteome;Directproteinsequencing;Disulfidebond;Immunoglobulindomain;ImmunoglobulinVregion;Proteomicsidentification;Referenceproteome;Signal		GO:0002252;GO:0002253;GO:0002376;GO:0002682;GO:0002684;GO:0006810;GO:0006897;GO:0006898;GO:0006950;GO:0006952;GO:0006955;GO:0006956;GO:0006958;GO:0006959;GO:0008152;GO:0009987;GO:0010324;GO:0016043;GO:0016044;GO:0016192;GO:0019538;GO:0043170;GO:0044238;GO:0045087;GO:0048518;GO:0048583;GO:0048584;GO:0050776;GO:0050778;GO:0050789;GO:0050896;GO:0051234;GO:0061024;GO:0065007;GO:0071840;GO:0072376	GO:0003823;GO:0005488	GO:0005576;GO:0005886;GO:0016020;GO:0031982;GO:0031988;GO:0043226;GO:0043227;GO:0043230;GO:0044421;GO:0044464;GO:0065010;GO:0070062;GO:0072562
IGKV1-5			1.30941	-0.769885	0.0490449	0.586464	0.586464			0.614073	-0.541738	0.24318	0.686943	0.686943	+	+	2.83529	-1.09523	0.00146121	0.468062	0.468062	0.538132	0	-0.29677	P01602	P01602	Ig kappa chain V-I region HK102	187	sp|P01602|KV105_HUMAN Immunoglobulin kappa variable 1-5 OS=Homo sapiens OX=9606 GN=IGKV1-5 PE=1 SV=2	Color2 [Red]	1	5					activation of immune response;biological regulation;cellular component organization;cellular component organization or biogenesis;cellular membrane organization;cellular process;complement activation;complement activation, classical pathway;defense response;endocytosis;establishment of localization;humoral immune response;immune effector process;immune response;immune system process;innate immune…	antigen binding;binding	blood microparticle;cell part;extracellular membrane-bounded organelle;extracellular organelle;extracellular region;extracellular region part;extracellular vesicular exosome;membrane;membrane-bounded organelle;membrane-bounded vesicle;organelle;plasma membrane;vesicle	biological regulation;cellular component organization;cellular membrane organization;cellular process;endocytosis;establishment of localization;immune system process;macromolecule metabolic process;membrane invagination;membrane organization;metabolic process;primary metabolic process;protein metabolic process;response to stimulus;response to stress;transport;vesicle-mediated transport	cell part;extracellular organelle;extracellular region;membrane;organelle;plasma membrane;vesicle		V-set	ACEVEDO_METHYLATED_IN_LIVER_CANCER_DN;chr2p11;GSE12845_IGD_NEG_BLOOD_VS_DARKZONE_GC_TONSIL_BCELL_UP;GSE12845_IGD_POS_VS_NEG_BLOOD_BCELL_DN;GSE13411_IGM_MEMORY_BCELL_VS_PLASMA_CELL_DN;GSE13411_NAIVE_BCELL_VS_PLASMA_CELL_DN;GSE13411_PLASMA_CELL_VS_MEMORY_BCELL_UP;GSE29614_CTRL_VS_DAY7_TIV_FLU_VACCINE_PBMC_DN;GSE29615_DAY3_VS_DAY7_LAIV_FLU_VACCINE_PBMC_UP;GSE3982_CTRL_VS_IGE_STIM_MAST_CELL_DN;MATTIO…	Completeproteome;Disulfidebond;Immunoglobulindomain;ImmunoglobulinVregion;Referenceproteome;Signal		GO:0002252;GO:0002253;GO:0002376;GO:0002682;GO:0002684;GO:0006810;GO:0006897;GO:0006898;GO:0006950;GO:0006952;GO:0006955;GO:0006956;GO:0006958;GO:0006959;GO:0008152;GO:0009987;GO:0010324;GO:0016043;GO:0016044;GO:0016192;GO:0019538;GO:0043170;GO:0044238;GO:0045087;GO:0048518;GO:0048583;GO:0048584;GO:0050776;GO:0050778;GO:0050789;GO:0050896;GO:0051234;GO:0061024;GO:0065007;GO:0071840;GO:0072376	GO:0003823;GO:0005488	GO:0005576;GO:0005886;GO:0016020;GO:0031982;GO:0031988;GO:0043226;GO:0043227;GO:0043230;GO:0044421;GO:0044464;GO:0065010;GO:0070062;GO:0072562
IGKV1-6			0.125933	-0.0806012	0.748285	0.945663	0.945663			0.156545	0.110929	0.697357	1.07992	1.07992			1.02646	0.637921	0.0940885	1.55609	1.55609	0.0472756	0	0.198338	A0A0C4DH72	A0A0C4DH72		57	sp|A0A0C4DH72|KV106_HUMAN Immunoglobulin kappa variable 1-6 OS=Homo sapiens OX=9606 GN=IGKV1-6 PE=3 SV=1	Color2 [Red]	1	5											V-set	chr2p11	Completeproteome;Proteomicsidentification;Referenceproteome
IGKV1-8;IGKV1-9			0.0694851	-0.0712783	0.852148	0.951794	0.951794			0.516483	-0.373941	0.304451	0.771671	0.771671			1.31018	0.59696	0.0489577	1.51253	1.51253	0.0842845	0	0.184629	A0A0C4DH67;A0A0C4DH69;A0A075B6S5	A0A0C4DH67;A0A0C4DH69		56	sp|A0A0C4DH67|KV108_HUMAN Immunoglobulin kappa variable 1-8 OS=Homo sapiens OX=9606 GN=IGKV1-8 PE=3 SV=1;sp|A0A0C4DH69|KV109_HUMAN Immunoglobulin kappa variable 1-9 OS=Homo sapiens OX=9606 GN=IGKV1-9 PE=3 SV=1	Color2 [Red]	1	5											V-set	chr2p11	Completeproteome;Proteomicsidentification;Referenceproteome
IGKV1D-13			0.0944327	0.193395	0.804577	1.14345	1.14345			0.228482	-0.499255	0.590905	0.707472	0.707472	+	+	5.1203	1.71209	7.58045e-06	3.27635	3.27635	0.371512	0	0.304412	P0DP09;A0A0B4J2D9	P0DP09;A0A0B4J2D9		46	sp|P0DP09|KV113_HUMAN Immunoglobulin kappa variable 1-13 OS=Homo sapiens OX=9606 GN=IGKV1-13 PE=3 SV=1;sp|A0A0B4J2D9|KVD13_HUMAN Immunoglobulin kappa variable 1D-13 OS=Homo sapiens OX=9606 GN=IGKV1D-13 PE=3 SV=1	Color2 [Red]	1	5											V-set	CASORELLI_ACUTE_PROMYELOCYTIC_LEUKEMIA_UP;chr2p11;DEURIG_T_CELL_PROLYMPHOCYTIC_LEUKEMIA_UP;FARMER_BREAST_CANCER_CLUSTER_1;GSE10325_BCELL_VS_MYELOID_UP;GSE10325_CD4_TCELL_VS_BCELL_DN;GSE10325_LUPUS_BCELL_VS_LUPUS_MYELOID_UP;GSE10325_LUPUS_CD4_TCELL_VS_LUPUS_BCELL_DN;GSE11057_CD4_CENT_MEM_VS_PBMC_DN;GSE11057_PBMC_VS_MEM_CD4_TCELL_UP;GSE12845_IGD_NEG_BLOOD_VS_DARKZONE_GC_TONSIL_BCELL_UP;GSE12845_IGD…	Completeproteome;Proteomicsidentification;Referenceproteome
IGKV2D-24;IGKV2-24	+	+	4.04949	-2.79507	8.92306e-05	0.144078	0.144078	+	+	3.784	-1.51598	0.000164436	0.349659	0.349659	+	+	3.63963	-1.95729	0.000229281	0.257511	0.257511	0.374505	0	-0.550428	A0A075B6R9;A0A0C4DH68	A0A075B6R9;A0A0C4DH68		10	tr|A0A075B6R9|A0A075B6R9_HUMAN Immunoglobulin kappa variable 2D-24 (non-functional) (Fragment) OS=Homo sapiens OX=9606 GN=IGKV2D-24 PE=1 SV=1;sp|A0A0C4DH68|KV224_HUMAN Immunoglobulin kappa variable 2-24 OS=Homo sapiens OX=9606 GN=IGKV2-24 PE=3 SV=1	Color2 [Red]	1	5											V-set	chr2p11	Completeproteome;Proteomicsidentification;Referenceproteome
IGKV3-7;IGKV3OR2-268;IGKV3D-7			0.13558	0.0750629	0.731847	1.05341	1.05341			0.26149	0.125984	0.547659	1.09125	1.09125			1.19714	0.394934	0.0635123	1.31488	1.31488	0.0924129	0	0.0868449	A0A075B6H7;A0A0C4DH90;A0A0C4DH55	A0A075B6H7;A0A0C4DH90;A0A0C4DH55		2	tr|A0A075B6H7|A0A075B6H7_HUMAN Immunoglobulin kappa variable 3-7 (non-functional) (Fragment) OS=Homo sapiens OX=9606 GN=IGKV3-7 PE=1 SV=1;tr|A0A0C4DH90|A0A0C4DH90_HUMAN Immunoglobulin kappa variable 3/OR2-268 (non-functional) (Fragment) OS=Homo sapiens OX=	Color2 [Red]	1	5											V-set	chr2p11;chr2p12	Completeproteome;Referenceproteome
IGKV3D-11			0.208528	-0.0821522	0.618689	0.944647	0.944647			0.284037	-0.151037	0.519952	0.900603	0.900603			0.509717	-0.233816	0.309231	0.850383	0.850383	0.074347	0	0.156473	A0A0A0MRZ8;P04433	A0A0A0MRZ8;P04433	Ig kappa chain V-III region VG	29	sp|A0A0A0MRZ8|KVD11_HUMAN Immunoglobulin kappa variable 3D-11 OS=Homo sapiens OX=9606 GN=IGKV3D-11 PE=3 SV=6;sp|P04433|KV311_HUMAN Immunoglobulin kappa variable 3-11 OS=Homo sapiens OX=9606 GN=IGKV3-11 PE=1 SV=1	Color2 [Red]	1	5					activation of immune response;biological regulation;cellular component organization;cellular component organization or biogenesis;cellular membrane organization;cellular process;complement activation;complement activation, classical pathway;defense response;endocytosis;establishment of localization;humoral immune response;immune effector process;immune response;immune system process;innate immune…	antigen binding;binding	blood microparticle;cell part;extracellular membrane-bounded organelle;extracellular organelle;extracellular region;extracellular region part;extracellular vesicular exosome;membrane;membrane-bounded organelle;membrane-bounded vesicle;organelle;plasma membrane;vesicle	biological regulation;cellular component organization;cellular membrane organization;cellular process;endocytosis;establishment of localization;immune system process;macromolecule metabolic process;membrane invagination;membrane organization;metabolic process;primary metabolic process;protein metabolic process;response to stimulus;response to stress;transport;vesicle-mediated transport	cell part;extracellular organelle;extracellular region;membrane;organelle;plasma membrane;vesicle		V-set	chr2p11	3D-structure;Completeproteome;Disulfidebond;Immunoglobulindomain;ImmunoglobulinVregion;Referenceproteome;Signal		GO:0002252;GO:0002253;GO:0002376;GO:0002682;GO:0002684;GO:0006810;GO:0006897;GO:0006898;GO:0006950;GO:0006952;GO:0006955;GO:0006956;GO:0006958;GO:0006959;GO:0008152;GO:0009987;GO:0010324;GO:0016043;GO:0016044;GO:0016192;GO:0019538;GO:0043170;GO:0044238;GO:0045087;GO:0048518;GO:0048583;GO:0048584;GO:0050776;GO:0050778;GO:0050789;GO:0050896;GO:0051234;GO:0061024;GO:0065007;GO:0071840;GO:0072376	GO:0003823;GO:0005488	GO:0005576;GO:0005886;GO:0016020;GO:0031982;GO:0031988;GO:0043226;GO:0043227;GO:0043230;GO:0044421;GO:0044464;GO:0065010;GO:0070062;GO:0072562
IGKV3D-15			0.653054	-0.204606	0.222303	0.867776	0.867776			0.615897	-0.235179	0.24216	0.84958	0.84958			0.188693	0.121334	0.6476	1.08774	1.08774	0.274849	0	0.00504413	P01624;A0A087WSY6	P01624;A0A087WSY6	Ig kappa chain V-III region POM	189	sp|P01624|KV315_HUMAN Immunoglobulin kappa variable 3-15 OS=Homo sapiens OX=9606 GN=IGKV3-15 PE=1 SV=2;sp|A0A087WSY6|KVD15_HUMAN Immunoglobulin kappa variable 3D-15 OS=Homo sapiens OX=9606 GN=IGKV3D-15 PE=3 SV=6	Color2 [Red]	1	5					activation of immune response;biological regulation;cellular component organization;cellular component organization or biogenesis;cellular membrane organization;cellular process;complement activation;complement activation, classical pathway;defense response;endocytosis;establishment of localization;humoral immune response;immune effector process;immune response;immune system process;innate immune…	antigen binding;binding	blood microparticle;cell part;extracellular region;extracellular region part;membrane;plasma membrane	biological regulation;cellular component organization;cellular membrane organization;cellular process;endocytosis;establishment of localization;immune system process;macromolecule metabolic process;membrane invagination;membrane organization;metabolic process;primary metabolic process;protein metabolic process;response to stimulus;response to stress;transport;vesicle-mediated transport	cell part;extracellular region;membrane;plasma membrane		V-set	chr2p11;DCA_UP.V1_UP;KRAS.KIDNEY_UP.V1_DN;PRC2_SUZ12_UP.V1_UP	Completeproteome;Directproteinsequencing;Disulfidebond;Immunoglobulindomain;ImmunoglobulinVregion;Proteomicsidentification;Referenceproteome		GO:0002252;GO:0002253;GO:0002376;GO:0002682;GO:0002684;GO:0006810;GO:0006897;GO:0006898;GO:0006950;GO:0006952;GO:0006955;GO:0006956;GO:0006958;GO:0006959;GO:0008152;GO:0009987;GO:0010324;GO:0016043;GO:0016044;GO:0016192;GO:0019538;GO:0043170;GO:0044238;GO:0045087;GO:0048518;GO:0048583;GO:0048584;GO:0050776;GO:0050778;GO:0050789;GO:0050896;GO:0051234;GO:0061024;GO:0065007;GO:0071840;GO:0072376	GO:0003823;GO:0005488	GO:0005576;GO:0005886;GO:0016020;GO:0044421;GO:0044464;GO:0072562
IGKV4-1			0.0810843	-0.0571955	0.82969	0.961131	0.961131			0.173533	-0.118018	0.670605	0.921453	0.921453			0.299422	-0.199321	0.501855	0.87096	0.87096	0.325713	0	-0.220054	P06312	P06312	Ig kappa chain V-IV region	238	sp|P06312|KV401_HUMAN Immunoglobulin kappa variable 4-1 OS=Homo sapiens OX=9606 GN=IGKV4-1 PE=1 SV=1	Color2 [Red]	1	5					activation of immune response;biological regulation;cellular component organization;cellular component organization or biogenesis;cellular membrane organization;cellular process;complement activation;complement activation, classical pathway;defense response;endocytosis;establishment of localization;humoral immune response;immune effector process;immune response;immune system process;innate immune…	antigen binding;binding	blood microparticle;cell part;extracellular region;extracellular region part;membrane;plasma membrane	biological regulation;cellular component organization;cellular membrane organization;cellular process;endocytosis;establishment of localization;immune system process;macromolecule metabolic process;membrane invagination;membrane organization;metabolic process;primary metabolic process;protein metabolic process;response to stimulus;response to stress;transport;vesicle-mediated transport	cell part;extracellular region;membrane;plasma membrane		V-set	chr2p11;GSE10325_BCELL_VS_MYELOID_UP;GSE10325_CD4_TCELL_VS_BCELL_DN;GSE10325_LUPUS_BCELL_VS_LUPUS_MYELOID_UP;GSE10325_LUPUS_CD4_TCELL_VS_LUPUS_BCELL_DN;GSE11057_CD4_CENT_MEM_VS_PBMC_DN;GSE13411_IGM_MEMORY_BCELL_VS_PLASMA_CELL_DN;GSE29614_DAY3_VS_DAY7_TIV_FLU_VACCINE_PBMC_DN;GSE29618_BCELL_VS_MDC_DAY7_FLU_VACCINE_UP;GSE29618_BCELL_VS_MDC_UP;GSE29618_BCELL_VS_MONOCYTE_DAY7_FLU_VACCINE_UP;GSE29618_B…	Completeproteome;Disulfidebond;Immunoglobulindomain;ImmunoglobulinVregion;Referenceproteome;Signal		GO:0002252;GO:0002253;GO:0002376;GO:0002682;GO:0002684;GO:0006810;GO:0006897;GO:0006898;GO:0006950;GO:0006952;GO:0006955;GO:0006956;GO:0006958;GO:0006959;GO:0008152;GO:0009987;GO:0010324;GO:0016043;GO:0016044;GO:0016192;GO:0019538;GO:0043170;GO:0044238;GO:0045087;GO:0048518;GO:0048583;GO:0048584;GO:0050776;GO:0050778;GO:0050789;GO:0050896;GO:0051234;GO:0061024;GO:0065007;GO:0071840;GO:0072376	GO:0003823;GO:0005488	GO:0005576;GO:0005886;GO:0016020;GO:0044421;GO:0044464;GO:0072562
IGLC7			0.297238	-0.300555	0.504385	0.81194	0.81194			0.901693	-0.79179	0.125403	0.577627	0.577627		+	1.57924	-0.894763	0.0263486	0.537836	0.537836	-0.0435349	0	0.0261037	A0M8Q6	A0M8Q6	Ig lambda-7 chain C region	83	sp|A0M8Q6|IGLC7_HUMAN Immunoglobulin lambda constant 7 OS=Homo sapiens OX=9606 GN=IGLC7 PE=1 SV=3	Color2 [Red]	1	5					activation of immune response;biological regulation;cellular component organization;cellular component organization or biogenesis;cellular membrane organization;cellular process;complement activation;complement activation, classical pathway;defense response;endocytosis;establishment of localization;humoral immune response;immune effector process;immune response;immune system process;innate immune…	antigen binding;binding	cell part;extracellular region;membrane;plasma membrane	biological regulation;cellular component organization;cellular membrane organization;cellular process;endocytosis;establishment of localization;immune system process;macromolecule metabolic process;membrane invagination;membrane organization;metabolic process;primary metabolic process;protein metabolic process;response to stimulus;response to stress;transport;vesicle-mediated transport	cell part;extracellular region;membrane;plasma membrane		C1-set	chr22q11;GOLDRATH_NAIVE_VS_EFF_CD8_TCELL_DN;GSE20366_TREG_VS_NAIVE_CD4_TCELL_UP;GSE27786_CD4_VS_CD8_TCELL_DN;GSE27786_NKTCELL_VS_NEUTROPHIL_DN;GSE3337_4H_VS_16H_IFNG_IN_CD8POS_DC_DN;GSE3337_CTRL_VS_4H_IFNG_IN_CD8POS_DC_UP;GSE7460_WT_VS_FOXP3_HET_ACT_WITH_TGFB_TCONV_DN;KAECH_DAY15_EFF_VS_MEMORY_CD8_TCELL_UP;KAECH_DAY8_EFF_VS_DAY15_EFF_CD8_TCELL_DN;OUELLET_CULTURED_OVARIAN_CANCER_INVASIVE_VS_LMP_DN…	Completeproteome;Disulfidebond;ImmunoglobulinCregion;Immunoglobulindomain;Referenceproteome		GO:0002252;GO:0002253;GO:0002376;GO:0002682;GO:0002684;GO:0006810;GO:0006897;GO:0006898;GO:0006950;GO:0006952;GO:0006955;GO:0006956;GO:0006958;GO:0006959;GO:0008152;GO:0009987;GO:0010324;GO:0016043;GO:0016044;GO:0016192;GO:0019538;GO:0043170;GO:0044238;GO:0045087;GO:0048518;GO:0048583;GO:0048584;GO:0050776;GO:0050778;GO:0050789;GO:0050896;GO:0051234;GO:0061024;GO:0065007;GO:0071840;GO:0072376	GO:0003823;GO:0005488	GO:0005576;GO:0005886;GO:0016020;GO:0044464
IGLL5;IGLC1	+	+	3.76183	0.957864	0.000173048	1.94243	1.94243			1.16818	0.385893	0.0678921	1.30667	1.30667	+	+	5.32656	1.03323	4.71458e-06	2.0466	2.0466	-0.173705	0	0.62783	A0A0B4J231;B9A064;P0CG04	A0A0B4J231;B9A064;P0CG04	Immunoglobulin lambda-like polypeptide 5;Ig lambda-1 chain C regions	41	tr|A0A0B4J231|A0A0B4J231_HUMAN Immunoglobulin lambda-like polypeptide 5 OS=Homo sapiens OX=9606 GN=IGLL5 PE=1 SV=1;sp|B9A064|IGLL5_HUMAN Immunoglobulin lambda-like polypeptide 5 OS=Homo sapiens OX=9606 GN=IGLL5 PE=2 SV=2;sp|P0CG04|IGLC1_HUMAN Immunoglobuli	Color2 [Red]	1	5					activation of immune response;biological regulation;cellular component organization;cellular component organization or biogenesis;cellular membrane organization;cellular process;complement activation;complement activation, classical pathway;defense response;endocytosis;establishment of localization;humoral immune response;immune effector process;immune response;immune system process;innate immune…	antigen binding;binding	blood microparticle;cell part;extracellular membrane-bounded organelle;extracellular organelle;extracellular region;extracellular region part;extracellular space;extracellular vesicular exosome;membrane;membrane-bounded organelle;membrane-bounded vesicle;organelle;plasma membrane;vesicle	biological regulation;cellular component organization;cellular membrane organization;cellular process;endocytosis;establishment of localization;immune system process;macromolecule metabolic process;membrane invagination;membrane organization;metabolic process;primary metabolic process;protein metabolic process;response to stimulus;response to stress;transport;vesicle-mediated transport	cell part;extracellular organelle;extracellular region;extracellular space;membrane;organelle;plasma membrane;vesicle		C1-set	BYSTRYKH_HEMATOPOIESIS_STEM_CELL_QTL_TRANS;CERIBELLI_PROMOTERS_INACTIVE_AND_BOUND_BY_NFY;chr22q11;LINDGREN_BLADDER_CANCER_CLUSTER_2B;TARTE_PLASMA_CELL_VS_PLASMABLAST_UP	3D-structure;Alternativesplicing;Bence-Jonesprotein;Completeproteome;Directproteinsequencing;Disulfidebond;ImmunoglobulinCregion;Immunoglobulindomain;Proteomicsidentification;Referenceproteome;Secreted;Signal		GO:0002252;GO:0002253;GO:0002376;GO:0002682;GO:0002684;GO:0006810;GO:0006897;GO:0006898;GO:0006950;GO:0006952;GO:0006955;GO:0006956;GO:0006958;GO:0006959;GO:0008152;GO:0009987;GO:0010324;GO:0016043;GO:0016044;GO:0016192;GO:0019538;GO:0043170;GO:0044238;GO:0045087;GO:0048518;GO:0048583;GO:0048584;GO:0050776;GO:0050778;GO:0050789;GO:0050896;GO:0051234;GO:0061024;GO:0065007;GO:0071840;GO:0072376	GO:0003823;GO:0005488	GO:0005576;GO:0005615;GO:0005886;GO:0016020;GO:0031982;GO:0031988;GO:0043226;GO:0043227;GO:0043230;GO:0044421;GO:0044464;GO:0065010;GO:0070062;GO:0072562
IGLV3-10			0.725925	-0.660468	0.187964	0.632673	0.632673			0.767447	-0.630365	0.170826	0.646013	0.646013			0.921903	-0.665068	0.119701	0.630659	0.630659	0.275808	0	-0.0324784	A0A075B6K4;P01715	A0A075B6K4		7	sp|A0A075B6K4|LV310_HUMAN Immunoglobulin lambda variable 3-10 OS=Homo sapiens OX=9606 GN=IGLV3-10 PE=3 SV=2	Color2 [Red]	1	5					activation of immune response;biological regulation;cellular component organization;cellular component organization or biogenesis;cellular membrane organization;cellular process;complement activation;complement activation, classical pathway;defense response;endocytosis;establishment of localization;humoral immune response;immune effector process;immune response;immune system process;innate immune…	antigen binding;binding	cell part;extracellular region;membrane;plasma membrane	biological regulation;cellular component organization;cellular membrane organization;cellular process;endocytosis;establishment of localization;immune system process;macromolecule metabolic process;membrane invagination;membrane organization;metabolic process;primary metabolic process;protein metabolic process;response to stimulus;response to stress;transport;vesicle-mediated transport	cell part;extracellular region;membrane;plasma membrane		V-set	chr22q11;MILICIC_FAMILIAL_ADENOMATOUS_POLYPOSIS_DN	Bence-Jonesprotein;Completeproteome;Directproteinsequencing;Immunoglobulindomain;ImmunoglobulinVregion;Proteomicsidentification;Referenceproteome		GO:0002252;GO:0002253;GO:0002376;GO:0002682;GO:0002684;GO:0006810;GO:0006897;GO:0006898;GO:0006950;GO:0006952;GO:0006955;GO:0006956;GO:0006958;GO:0006959;GO:0008152;GO:0009987;GO:0010324;GO:0016043;GO:0016044;GO:0016192;GO:0019538;GO:0043170;GO:0044238;GO:0045087;GO:0048518;GO:0048583;GO:0048584;GO:0050776;GO:0050778;GO:0050789;GO:0050896;GO:0051234;GO:0061024;GO:0065007;GO:0071840;GO:0072376	GO:0003823;GO:0005488	GO:0005576;GO:0005886;GO:0016020;GO:0044464
IGLV3-16			0.0316246	-0.0246944	0.92977	0.983029	0.983029			0.486238	0.237387	0.326409	1.17886	1.17886			1.24529	0.435532	0.0568479	1.35241	1.35241	0.227358	0	0.200215	A0A075B6K0;P01717;P01718	A0A075B6K0		6	sp|A0A075B6K0|LV316_HUMAN Immunoglobulin lambda variable 3-16 OS=Homo sapiens OX=9606 GN=IGLV3-16 PE=3 SV=2	Color2 [Red]	1	5					activation of immune response;biological regulation;cellular component organization;cellular component organization or biogenesis;cellular membrane organization;cellular process;complement activation;complement activation, classical pathway;defense response;endocytosis;establishment of localization;humoral immune response;immune effector process;immune response;immune system process;innate immune…	antigen binding;binding	blood microparticle;cell part;extracellular membrane-bounded organelle;extracellular organelle;extracellular region;extracellular region part;extracellular vesicular exosome;membrane;membrane-bounded organelle;membrane-bounded vesicle;organelle;plasma membrane;vesicle	biological regulation;cellular component organization;cellular membrane organization;cellular process;endocytosis;establishment of localization;immune system process;macromolecule metabolic process;membrane invagination;membrane organization;metabolic process;primary metabolic process;protein metabolic process;response to stimulus;response to stress;transport;vesicle-mediated transport	cell part;extracellular organelle;extracellular region;membrane;organelle;plasma membrane;vesicle		V-set	chr22q11	Bence-Jonesprotein;Completeproteome;Directproteinsequencing;Disulfidebond;Immunoglobulindomain;ImmunoglobulinVregion;Proteomicsidentification;Referenceproteome		GO:0002252;GO:0002253;GO:0002376;GO:0002682;GO:0002684;GO:0006810;GO:0006897;GO:0006898;GO:0006950;GO:0006952;GO:0006955;GO:0006956;GO:0006958;GO:0006959;GO:0008152;GO:0009987;GO:0010324;GO:0016043;GO:0016044;GO:0016192;GO:0019538;GO:0043170;GO:0044238;GO:0045087;GO:0048518;GO:0048583;GO:0048584;GO:0050776;GO:0050778;GO:0050789;GO:0050896;GO:0051234;GO:0061024;GO:0065007;GO:0071840;GO:0072376	GO:0003823;GO:0005488	GO:0005576;GO:0005886;GO:0016020;GO:0031982;GO:0031988;GO:0043226;GO:0043227;GO:0043230;GO:0044421;GO:0044464;GO:0065010;GO:0070062;GO:0072562
IGLV3-9		+	1.84045	0.814551	0.0144396	1.75875	1.75875			0.363443	0.340853	0.433069	1.2665	1.2665			0.472274	0.545753	0.337075	1.45978	1.45978	0.00391461	0	0.339627	A0A075B6K5;A0A075B6K2	A0A075B6K5		8	sp|A0A075B6K5|LV39_HUMAN Immunoglobulin lambda variable 3-9 OS=Homo sapiens OX=9606 GN=IGLV3-9 PE=3 SV=1	Color2 [Red]	1	5											V-set	chr22q11	Completeproteome;Proteomicsidentification;Referenceproteome
IGLV7-46	+	+	7.95302	2.67284	1.11425e-08	6.37682	6.37682	+	+	4.13257	2.07395	7.36929e-05	4.21039	4.21039	+	+	4.00975	2.09061	9.77809e-05	4.25927	4.25927	-0.229417	0	0.612277	A0A075B6I9;P04211	A0A075B6I9;P04211	Ig lambda chain V region 4A	4	sp|A0A075B6I9|LV746_HUMAN Immunoglobulin lambda variable 7-46 OS=Homo sapiens OX=9606 GN=IGLV7-46 PE=3 SV=4;sp|P04211|LV743_HUMAN Immunoglobulin lambda variable 7-43 OS=Homo sapiens OX=9606 GN=IGLV7-43 PE=3 SV=2	Color2 [Red]	1	5					activation of immune response;biological regulation;cellular component organization;cellular component organization or biogenesis;cellular membrane organization;cellular process;complement activation;complement activation, classical pathway;defense response;endocytosis;establishment of localization;humoral immune response;immune effector process;immune response;immune system process;innate immune…	antigen binding;binding	cell part;extracellular region;membrane;plasma membrane	biological regulation;cellular component organization;cellular membrane organization;cellular process;endocytosis;establishment of localization;immune system process;macromolecule metabolic process;membrane invagination;membrane organization;metabolic process;primary metabolic process;protein metabolic process;response to stimulus;response to stress;transport;vesicle-mediated transport	cell part;extracellular region;membrane;plasma membrane		V-set	chr22q11	Completeproteome;Disulfidebond;Immunoglobulindomain;ImmunoglobulinVregion;Proteomicsidentification;Referenceproteome;Signal		GO:0002252;GO:0002253;GO:0002376;GO:0002682;GO:0002684;GO:0006810;GO:0006897;GO:0006898;GO:0006950;GO:0006952;GO:0006955;GO:0006956;GO:0006958;GO:0006959;GO:0008152;GO:0009987;GO:0010324;GO:0016043;GO:0016044;GO:0016192;GO:0019538;GO:0043170;GO:0044238;GO:0045087;GO:0048518;GO:0048583;GO:0048584;GO:0050776;GO:0050778;GO:0050789;GO:0050896;GO:0051234;GO:0061024;GO:0065007;GO:0071840;GO:0072376	GO:0003823;GO:0005488	GO:0005576;GO:0005886;GO:0016020;GO:0044464
IGLV8-61		+	1.85924	1.0303	0.013828	2.04245	2.04245			1.17955	0.805031	0.0661372	1.74718	1.74718		+	1.74676	1.11215	0.0179158	2.16168	2.16168	-0.0104288	0	0.386167	A0A075B6I0	A0A075B6I0		3	sp|A0A075B6I0|LV861_HUMAN Immunoglobulin lambda variable 8-61 OS=Homo sapiens OX=9606 GN=IGLV8-61 PE=3 SV=7	Color2 [Red]	1	5											V-set	chr22q11	Completeproteome;Proteomicsidentification;Referenceproteome
ITIH1			1.37187	-0.273885	0.0424744	0.827089	0.827089			0.0340637	-0.0103182	0.924563	0.992873	0.992873			0.309933	-0.109085	0.489854	0.927176	0.927176	-0.0645495	0	-0.232538	P19827;F8WAS2;H7C0N0;H7C5I0	P19827	Inter-alpha-trypsin inhibitor heavy chain H1	274	sp|P19827|ITIH1_HUMAN Inter-alpha-trypsin inhibitor heavy chain H1 OS=Homo sapiens OX=9606 GN=ITIH1 PE=1 SV=3	Color2 [Red]	1	5					amine metabolic process;aminoglycan metabolic process;carbohydrate metabolic process;glycosaminoglycan metabolic process;hyaluronan metabolic process;macromolecule metabolic process;metabolic process;nitrogen compound metabolic process;polysaccharide metabolic process;primary metabolic process	binding;calcium ion binding;cation binding;endopeptidase inhibitor activity;endopeptidase regulator activity;enzyme inhibitor activity;enzyme regulator activity;ion binding;metal ion binding;peptidase inhibitor activity;peptidase regulator activity;serine-type endopeptidase inhibitor activity	blood microparticle;extracellular membrane-bounded organelle;extracellular organelle;extracellular region;extracellular region part;extracellular vesicular exosome;membrane-bounded organelle;membrane-bounded vesicle;organelle;vesicle	amine metabolic process;carbohydrate metabolic process;macromolecule metabolic process;metabolic process;nitrogen compound metabolic process;polysaccharide metabolic process;primary metabolic process	extracellular organelle;extracellular region;organelle;vesicle		ITI_HC_C;VIT;VWA	ACEVEDO_LIVER_CANCER_DN;BANDRES_RESPONSE_TO_CARMUSTIN_MGMT_48HR_DN;BOCHKIS_FOXA2_TARGETS;CAIRO_LIVER_DEVELOPMENT_DN;CALCIUM_ION_BINDING;CAR_HPX;CAR_IGFBP1;CATION_BINDING;CHIANG_LIVER_CANCER_SUBCLASS_PROLIFERATION_DN;chr3p21;GCM_DDX11;GNF2_CEBPA;GNF2_GSTM1;GNF2_HPN;GNF2_HPX;GNF2_LCAT;GNF2_TST;GSE10239_KLRG1INT_VS_KLRG1HIGH_EFF_CD8_TCELL_UP;GSE1460_INTRATHYMIC_T_PROGENITOR_VS_NAIVE_CD4_TCELL_ADULT_…	Alternativesplicing;Completeproteome;Directproteinsequencing;Disulfidebond;Glycoprotein;Phosphoprotein;Polymorphism;Proteaseinhibitor;Proteoglycan;Proteomicsidentification;Referenceproteome;Secreted;Serineproteaseinhibitor;Signal		GO:0005975;GO:0005976;GO:0006022;GO:0006807;GO:0008152;GO:0009308;GO:0030203;GO:0030212;GO:0043170;GO:0044238	GO:0004857;GO:0004866;GO:0004867;GO:0005488;GO:0005509;GO:0030234;GO:0030414;GO:0043167;GO:0043169;GO:0046872;GO:0061134;GO:0061135	GO:0005576;GO:0031982;GO:0031988;GO:0043226;GO:0043227;GO:0043230;GO:0044421;GO:0065010;GO:0070062;GO:0072562
ITIH2			1.92077	-0.333242	0.0120014	0.793751	0.793751			0.0917644	0.0314561	0.809535	1.02204	1.02204			0.622582	-0.189367	0.238461	0.87699	0.87699	-0.178677	0	-0.316569	P19823;Q5T985;Q5T987	P19823;Q5T985	Inter-alpha-trypsin inhibitor heavy chain H2	273	sp|P19823|ITIH2_HUMAN Inter-alpha-trypsin inhibitor heavy chain H2 OS=Homo sapiens OX=9606 GN=ITIH2 PE=1 SV=2;tr|Q5T985|Q5T985_HUMAN Inter-alpha-trypsin inhibitor heavy chain H2 OS=Homo sapiens OX=9606 GN=ITIH2 PE=1 SV=1	Color2 [Red]	1	5					amine metabolic process;aminoglycan metabolic process;biological regulation;carbohydrate metabolic process;glycosaminoglycan metabolic process;hyaluronan metabolic process;macromolecule metabolic process;metabolic process;negative regulation of catalytic activity;negative regulation of endopeptidase activity;negative regulation of hydrolase activity;negative regulation of molecular function;negat…	endopeptidase inhibitor activity;endopeptidase regulator activity;enzyme inhibitor activity;enzyme regulator activity;peptidase inhibitor activity;peptidase regulator activity;serine-type endopeptidase inhibitor activity	blood microparticle;extracellular membrane-bounded organelle;extracellular organelle;extracellular region;extracellular region part;extracellular vesicular exosome;membrane-bounded organelle;membrane-bounded vesicle;organelle;vesicle	amine metabolic process;biological regulation;carbohydrate metabolic process;macromolecule metabolic process;metabolic process;nitrogen compound metabolic process;polysaccharide metabolic process;primary metabolic process	extracellular organelle;extracellular region;organelle;vesicle		ITI_HC_C;VIT;VWA	AACTTT_UNKNOWN;ACEVEDO_LIVER_CANCER_DN;ALK_DN.V1_DN;CAIRO_LIVER_DEVELOPMENT_DN;CASTELLANO_NRAS_TARGETS_UP;chr10p15;COLINA_TARGETS_OF_4EBP1_AND_4EBP2;DELACROIX_RARG_BOUND_MEF;GAUSSMANN_MLL_AF4_FUSION_TARGETS_G_UP;GOTZMANN_EPITHELIAL_TO_MESENCHYMAL_TRANSITION_DN;GSE15659_TREG_VS_TCONV_DN;GSE15750_WT_VS_TRAF6KO_DAY6_EFF_CD8_TCELL_DN;GSE17721_CTRL_VS_CPG_6H_BMDM_UP;GSE22886_NAIVE_CD8_TCELL_VS_NKCELL_…	Completeproteome;Directproteinsequencing;Disulfidebond;Gamma-carboxyglutamicacid;Glycoprotein;Phosphoprotein;Polymorphism;Proteaseinhibitor;Proteoglycan;Proteomicsidentification;Referenceproteome;Secreted;Serineproteaseinhibitor;Signal		GO:0005975;GO:0005976;GO:0006022;GO:0006807;GO:0008152;GO:0009308;GO:0010466;GO:0010951;GO:0019222;GO:0030203;GO:0030212;GO:0043086;GO:0043170;GO:0044092;GO:0044238;GO:0050789;GO:0050790;GO:0051336;GO:0051346;GO:0052547;GO:0052548;GO:0065007;GO:0065009	GO:0004857;GO:0004866;GO:0004867;GO:0030234;GO:0030414;GO:0061134;GO:0061135	GO:0005576;GO:0031982;GO:0031988;GO:0043226;GO:0043227;GO:0043230;GO:0044421;GO:0065010;GO:0070062;GO:0072562
ITIH3			0.847844	0.543694	0.141957	1.4577	1.4577			0.845003	0.37069	0.142889	1.29297	1.29297	+	+	2.71975	0.756082	0.00190656	1.6889	1.6889	-0.308619	0	0.476634	A0A087WW43;Q06033;E7ET33	A0A087WW43;Q06033;E7ET33	Inter-alpha-trypsin inhibitor heavy chain H3	20	tr|A0A087WW43|A0A087WW43_HUMAN Inter-alpha-trypsin inhibitor heavy chain H3 OS=Homo sapiens OX=9606 GN=ITIH3 PE=1 SV=1;sp|Q06033|ITIH3_HUMAN Inter-alpha-trypsin inhibitor heavy chain H3 OS=Homo sapiens OX=9606 GN=ITIH3 PE=1 SV=2;tr|E7ET33|E7ET33_HUMAN Inte	Color2 [Red]	1	5					amine metabolic process;aminoglycan metabolic process;biological regulation;carbohydrate metabolic process;glycosaminoglycan metabolic process;hyaluronan metabolic process;macromolecule metabolic process;metabolic process;negative regulation of catalytic activity;negative regulation of endopeptidase activity;negative regulation of hydrolase activity;negative regulation of molecular function;negat…	endopeptidase inhibitor activity;endopeptidase regulator activity;enzyme inhibitor activity;enzyme regulator activity;peptidase inhibitor activity;peptidase regulator activity;serine-type endopeptidase inhibitor activity	extracellular membrane-bounded organelle;extracellular organelle;extracellular region;extracellular region part;extracellular vesicular exosome;membrane-bounded organelle;membrane-bounded vesicle;organelle;vesicle	amine metabolic process;biological regulation;carbohydrate metabolic process;macromolecule metabolic process;metabolic process;nitrogen compound metabolic process;polysaccharide metabolic process;primary metabolic process	extracellular organelle;extracellular region;organelle;vesicle		ITI_HC_C;VIT;VWA	ACEVEDO_LIVER_TUMOR_VS_NORMAL_ADJACENT_TISSUE_DN;ATF2_S_UP.V1_UP;ATM_DN.V1_UP;BRCA1_DN.V1_DN;BYSTRYKH_HEMATOPOIESIS_STEM_CELL_QTL_TRANS;CAIRO_LIVER_DEVELOPMENT_DN;CAR_HPX;chr3p21;ESC_V6.5_UP_EARLY.V1_UP;GGGTGGRR_V$PAX4_03;GHO_ATF5_TARGETS_UP;GNF2_GSTM1;GNF2_HPN;GNF2_HPX;GNF2_LCAT;GNF2_TST;GSE17721_0.5H_VS_4H_PAM3CSK4_BMDM_DN;GSE17721_CPG_VS_GARDIQUIMOD_1H_BMDM_UP;GSE17721_CTRL_VS_CPG_24H_BMDM_UP;…	Alternativesplicing;Completeproteome;Directproteinsequencing;Glycoprotein;Polymorphism;Proteaseinhibitor;Proteoglycan;Proteomicsidentification;Referenceproteome;Secreted;Serineproteaseinhibitor;Signal		GO:0005975;GO:0005976;GO:0006022;GO:0006807;GO:0008152;GO:0009308;GO:0010466;GO:0010951;GO:0019222;GO:0030203;GO:0030212;GO:0043086;GO:0043170;GO:0044092;GO:0044238;GO:0050789;GO:0050790;GO:0051336;GO:0051346;GO:0052547;GO:0052548;GO:0065007;GO:0065009	GO:0004857;GO:0004866;GO:0004867;GO:0030234;GO:0030414;GO:0061134;GO:0061135	GO:0005576;GO:0031982;GO:0031988;GO:0043226;GO:0043227;GO:0043230;GO:0044421;GO:0065010;GO:0070062
ITIH4			2.34804	0.290568	0.00448709	1.22312	1.22312			0.512299	0.0776602	0.307398	1.05531	1.05531			2.06974	0.236791	0.0085164	1.17837	1.17837	-0.31576	0	0.633783	B7ZKJ8;Q14624	B7ZKJ8;Q14624	Inter-alpha-trypsin inhibitor heavy chain H4;70 kDa inter-alpha-trypsin inhibitor heavy chain H4;35 kDa inter-alpha-trypsin inhibitor heavy chain H4	100	tr|B7ZKJ8|B7ZKJ8_HUMAN ITIH4 protein OS=Homo sapiens OX=9606 GN=ITIH4 PE=1 SV=1;sp|Q14624|ITIH4_HUMAN Inter-alpha-trypsin inhibitor heavy chain H4 OS=Homo sapiens OX=9606 GN=ITIH4 PE=1 SV=4	Color2 [Red]	1	5					acute inflammatory response;acute-phase response;amine metabolic process;aminoglycan metabolic process;biological regulation;carbohydrate metabolic process;defense response;glycosaminoglycan metabolic process;hyaluronan metabolic process;inflammatory response;macromolecule metabolic process;metabolic process;negative regulation of catalytic activity;negative regulation of endopeptidase activity;n…	endopeptidase inhibitor activity;endopeptidase regulator activity;enzyme inhibitor activity;enzyme regulator activity;peptidase inhibitor activity;peptidase regulator activity;serine-type endopeptidase inhibitor activity	blood microparticle;cell part;cytoplasm;extracellular membrane-bounded organelle;extracellular organelle;extracellular region;extracellular region part;extracellular vesicular exosome;intracellular part;membrane;membrane-bounded organelle;membrane-bounded vesicle;organelle;plasma membrane;vesicle	amine metabolic process;biological regulation;carbohydrate metabolic process;macromolecule metabolic process;metabolic process;nitrogen compound metabolic process;polysaccharide metabolic process;primary metabolic process;response to chemical stimulus;response to stimulus;response to stress	cell part;cytoplasm;extracellular organelle;extracellular region;membrane;organelle;plasma membrane;vesicle		ITI_HC_C;VIT;VWA	BLALOCK_ALZHEIMERS_DISEASE_UP;BOYAULT_LIVER_CANCER_SUBCLASS_G123_DN;CAIRO_HEPATOBLASTOMA_CLASSES_DN;CAIRO_HEPATOBLASTOMA_DN;CAIRO_LIVER_DEVELOPMENT_DN;chr3p21;CORRE_MULTIPLE_MYELOMA_UP;FEVR_CTNNB1_TARGETS_UP;GNF2_CEBPA;GNF2_CYP2B6;GNF2_GSTM1;GNF2_HPN;GNF2_HPX;GNF2_IGF1;GNF2_LCAT;GNF2_TST;GSE11864_CSF1_PAM3CYS_VS_CSF1_IFNG_PAM3CYS_IN_MAC_DN;GSE12366_GC_VS_MEMORY_BCELL_DN;GSE1460_DP_VS_CD4_THYMOCYT…	Acutephase;Alternativesplicing;Completeproteome;Directproteinsequencing;Disulfidebond;Glycoprotein;Polymorphism;Proteaseinhibitor;Proteomicsidentification;Referenceproteome;Secreted;Serineproteaseinhibitor;Signal		GO:0002526;GO:0005975;GO:0005976;GO:0006022;GO:0006807;GO:0006950;GO:0006952;GO:0006953;GO:0006954;GO:0008152;GO:0009308;GO:0009611;GO:0010033;GO:0010466;GO:0010951;GO:0019222;GO:0030203;GO:0030212;GO:0034097;GO:0042221;GO:0043086;GO:0043170;GO:0044092;GO:0044238;GO:0050789;GO:0050790;GO:0050896;GO:0051336;GO:0051346;GO:0052547;GO:0052548;GO:0065007;GO:0065009	GO:0004857;GO:0004866;GO:0004867;GO:0030234;GO:0030414;GO:0061134;GO:0061135	GO:0005576;GO:0005737;GO:0005886;GO:0016020;GO:0031982;GO:0031988;GO:0043226;GO:0043227;GO:0043230;GO:0044421;GO:0044424;GO:0044464;GO:0065010;GO:0070062;GO:0072562
ITIH4			0	0.154506	1	1.11304	1.11304			0	0.185353	1	1.13709	1.13709			0	0.206481	1	1.15387	1.15387	-0.36115	0	0.334821	H7C0L5	H7C0L5		149	tr|H7C0L5|H7C0L5_HUMAN Inter-alpha-trypsin inhibitor heavy chain H4 (Fragment) OS=Homo sapiens OX=9606 GN=ITIH4 PE=1 SV=1	Color2 [Red]	1	5		+			amine metabolic process;aminoglycan metabolic process;carbohydrate metabolic process;glycosaminoglycan metabolic process;hyaluronan metabolic process;macromolecule metabolic process;metabolic process;nitrogen compound metabolic process;polysaccharide metabolic process;primary metabolic process	endopeptidase inhibitor activity;endopeptidase regulator activity;enzyme inhibitor activity;enzyme regulator activity;peptidase inhibitor activity;peptidase regulator activity;serine-type endopeptidase inhibitor activity		amine metabolic process;carbohydrate metabolic process;macromolecule metabolic process;metabolic process;nitrogen compound metabolic process;polysaccharide metabolic process;primary metabolic process			ITI_HC_C;VWA	BLALOCK_ALZHEIMERS_DISEASE_UP;BOYAULT_LIVER_CANCER_SUBCLASS_G123_DN;CAIRO_HEPATOBLASTOMA_CLASSES_DN;CAIRO_HEPATOBLASTOMA_DN;CAIRO_LIVER_DEVELOPMENT_DN;chr3p21;CORRE_MULTIPLE_MYELOMA_UP;FEVR_CTNNB1_TARGETS_UP;GNF2_CEBPA;GNF2_CYP2B6;GNF2_GSTM1;GNF2_HPN;GNF2_HPX;GNF2_IGF1;GNF2_LCAT;GNF2_TST;GSE11864_CSF1_PAM3CYS_VS_CSF1_IFNG_PAM3CYS_IN_MAC_DN;GSE12366_GC_VS_MEMORY_BCELL_DN;GSE1460_DP_VS_CD4_THYMOCYT…	Completeproteome;Proteomicsidentification;Referenceproteome		GO:0005975;GO:0005976;GO:0006022;GO:0006807;GO:0008152;GO:0009308;GO:0030203;GO:0030212;GO:0043170;GO:0044238	GO:0004857;GO:0004866;GO:0004867;GO:0030234;GO:0030414;GO:0061134;GO:0061135
KLKB1			0.174494	0.098497	0.669124	1.07066	1.07066			0.477821	0.224609	0.332797	1.16846	1.16846			0.19955	0.0821378	0.631611	1.05859	1.05859	0.218181	0	0.0299814	H0YAC1;P03952;E9PBC5;C9JCT1;C9J075	H0YAC1;P03952;E9PBC5	Plasma kallikrein;Plasma kallikrein heavy chain;Plasma kallikrein light chain	138	tr|H0YAC1|H0YAC1_HUMAN Plasma kallikrein (Fragment) OS=Homo sapiens OX=9606 GN=KLKB1 PE=1 SV=1;sp|P03952|KLKB1_HUMAN Plasma kallikrein OS=Homo sapiens OX=9606 GN=KLKB1 PE=1 SV=1;tr|E9PBC5|E9PBC5_HUMAN Plasma kallikrein OS=Homo sapiens OX=9606 GN=KLKB1 PE=1	Color2 [Red]	1	5					biological regulation;blood coagulation;blood coagulation, intrinsic pathway;cellular component disassembly;cellular component disassembly at cellular level;cellular component organization;cellular component organization at cellular level;cellular component organization or biogenesis;cellular component organization or biogenesis at cellular level;cellular process;coagulation;extracellular matrix …	binding;catalytic activity;cation binding;endopeptidase activity;heme binding;hydrolase activity;ion binding;iron ion binding;metal ion binding;monooxygenase activity;oxidoreductase activity;oxidoreductase activity, acting on paired donors, with incorporation or reduction of molecular oxygen;peptidase activity;peptidase activity, acting on L-amino acid peptides;serine hydrolase activity;serine-ty…	cell part;extracellular membrane-bounded organelle;extracellular organelle;extracellular region;extracellular region part;extracellular space;extracellular vesicular exosome;membrane;membrane-bounded organelle;membrane-bounded vesicle;organelle;plasma membrane;vesicle	biological regulation;cellular component disassembly;cellular component organization;cellular process;coagulation;extracellular matrix organization;extracellular structure organization;macromolecule metabolic process;metabolic process;multicellular organismal process;primary metabolic process;protein maturation;protein metabolic process;proteolysis;regulation of body fluid levels;response to stim…	cell part;extracellular organelle;extracellular region;extracellular space;membrane;organelle;plasma membrane;vesicle	Complement and coagulation cascades	p450;PAN_1;Trypsin	ACEVEDO_LIVER_CANCER_DN;ACEVEDO_LIVER_TUMOR_VS_NORMAL_ADJACENT_TISSUE_DN;BENPORATH_ES_1;BIOCARTA_INTRINSIC_PATHWAY;BOCHKIS_FOXA2_TARGETS;BRUINS_UVC_RESPONSE_VIA_TP53_GROUP_A;CAIRO_LIVER_DEVELOPMENT_DN;CELLULAR_MACROMOLECULE_METABOLIC_PROCESS;CELLULAR_PROTEIN_METABOLIC_PROCESS;CHANG_CORE_SERUM_RESPONSE_DN;CHEN_METABOLIC_SYNDROM_NETWORK;chr4q35;CHYLA_CBFA2T3_TARGETS_UP;CRX_DN.V1_UP;ENDOPEPTIDASE_AC…	3D-structure;Bloodcoagulation;Completeproteome;Directproteinsequencing;Diseasemutation;Disulfidebond;Fibrinolysis;Glycoprotein;Heme;Hemostasis;Hydrolase;Inflammatoryresponse;Iron;Metal-binding;Monooxygenase;Oxidoreductase;Polymorphism;Protease;Proteomicsidentification;Referenceproteome;Repeat;Secreted;Serineprotease;Signal;Zymogen		GO:0002542;GO:0002673;GO:0006508;GO:0007596;GO:0007597;GO:0007599;GO:0008152;GO:0009987;GO:0010468;GO:0010954;GO:0016043;GO:0016485;GO:0019222;GO:0019538;GO:0022411;GO:0022617;GO:0030193;GO:0030195;GO:0030198;GO:0031347;GO:0031638;GO:0031639;GO:0032101;GO:0032501;GO:0042730;GO:0043062;GO:0043170;GO:0044238;GO:0048518;GO:0048519;GO:0048583;GO:0050727;GO:0050789;GO:0050817;GO:0050818;GO:0050819;GO:…	GO:0003824;GO:0004175;GO:0004252;GO:0004497;GO:0005488;GO:0005506;GO:0008233;GO:0008236;GO:0016491;GO:0016705;GO:0016787;GO:0017171;GO:0020037;GO:0043167;GO:0043169;GO:0046872;GO:0046906;GO:0046914;GO:0070011	GO:0005576;GO:0005615;GO:0005886;GO:0016020;GO:0031982;GO:0031988;GO:0043226;GO:0043227;GO:0043230;GO:0044421;GO:0044464;GO:0065010;GO:0070062
KNG1			2.00574	-0.217923	0.00986862	0.859803	0.859803			1.0304	-0.128004	0.0932391	0.915097	0.915097			2.97981	-0.248028	0.00104758	0.842046	0.842046	0.158975	0	-0.415886	P01042	P01042	Kininogen-1;Kininogen-1 heavy chain;T-kinin;Bradykinin;Lysyl-bradykinin;Kininogen-1 light chain;Low molecular weight growth-promoting factor	183	sp|P01042|KNG1_HUMAN Kininogen-1 OS=Homo sapiens OX=9606 GN=KNG1 PE=1 SV=2	Color2 [Red]	1	5					biological regulation;blood coagulation;blood coagulation, intrinsic pathway;calcium ion homeostasis;cation homeostasis;cell activation;cellular calcium ion homeostasis;cellular cation homeostasis;cellular chemical homeostasis;cellular divalent inorganic cation homeostasis;cellular homeostasis;cellular ion homeostasis;cellular metal ion homeostasis;cellular process;chemical homeostasis;circulator…	binding;carbohydrate binding;cation binding;cysteine-type endopeptidase inhibitor activity;endopeptidase inhibitor activity;endopeptidase regulator activity;enzyme inhibitor activity;enzyme regulator activity;glycosaminoglycan binding;heparin binding;ion binding;metal ion binding;pattern binding;peptidase inhibitor activity;peptidase regulator activity;polysaccharide binding;protein binding;recep…	blood microparticle;cell part;cytoplasmic membrane-bounded vesicle lumen;cytoplasmic part;cytoplasmic vesicle part;extracellular membrane-bounded organelle;extracellular organelle;extracellular region;extracellular region part;extracellular space;extracellular vesicular exosome;intracellular organelle part;intracellular part;membrane;membrane-bounded organelle;membrane-bounded vesicle;membrane-en…	biological regulation;cell activation;cellular homeostasis;cellular ion homeostasis;cellular process;circulatory system process;coagulation;establishment of localization;exocytosis;homeostatic process;macromolecule metabolic process;metabolic process;multicellular organismal process;muscle contraction;primary metabolic process;protein metabolic process;regulation of body fluid levels;regulation o…	cell part;extracellular organelle;extracellular region;extracellular space;membrane;organelle;plasma membrane;vesicle	Complement and coagulation cascades	Cystatin	ABBUD_LIF_SIGNALING_1_UP;ACEVEDO_LIVER_CANCER_DN;BIOCARTA_BIOPEPTIDES_PATHWAY;BIOCARTA_INTRINSIC_PATHWAY;BIOCARTA_LAIR_PATHWAY;BIOCARTA_NO1_PATHWAY;BLOOD_COAGULATION;BOCHKIS_FOXA2_TARGETS;BODY_FLUID_SECRETION;BOYAULT_LIVER_CANCER_SUBCLASS_G3_DN;BROWNE_HCMV_INFECTION_14HR_UP;BROWNE_HCMV_INFECTION_24HR_UP;CAIRO_LIVER_DEVELOPMENT_DN;CATION_HOMEOSTASIS;CELLULAR_CATION_HOMEOSTASIS;CELLULAR_HOMEOSTASIS…	3D-structure;Alternativesplicing;Bloodcoagulation;Completeproteome;Directproteinsequencing;Disulfidebond;Glycoprotein;Hemostasis;Hydroxylation;Inflammatoryresponse;Phosphoprotein;Polymorphism;Proteaseinhibitor;Pyrrolidonecarboxylicacid;Referenceproteome;Repeat;Secreted;Signal;Thiolproteaseinhibitor;Vasoactive;Vasodilator		GO:0001775;GO:0002576;GO:0003008;GO:0003012;GO:0003013;GO:0003014;GO:0003018;GO:0006810;GO:0006873;GO:0006874;GO:0006875;GO:0006887;GO:0006936;GO:0006939;GO:0006950;GO:0006952;GO:0006954;GO:0007162;GO:0007204;GO:0007596;GO:0007597;GO:0007599;GO:0008152;GO:0009611;GO:0009892;GO:0009987;GO:0010466;GO:0010605;GO:0010941;GO:0010942;GO:0010951;GO:0016192;GO:0019222;GO:0019538;GO:0019725;GO:0030003;GO:…	GO:0001871;GO:0004857;GO:0004866;GO:0004869;GO:0005102;GO:0005488;GO:0005515;GO:0005539;GO:0008201;GO:0008270;GO:0030234;GO:0030246;GO:0030247;GO:0030414;GO:0043167;GO:0043169;GO:0046872;GO:0046914;GO:0061134;GO:0061135	GO:0005576;GO:0005615;GO:0005886;GO:0016020;GO:0031093;GO:0031974;GO:0031982;GO:0031983;GO:0031988;GO:0034774;GO:0043226;GO:0043227;GO:0043230;GO:0043233;GO:0044421;GO:0044422;GO:0044424;GO:0044433;GO:0044444;GO:0044446;GO:0044464;GO:0060205;GO:0065010;GO:0070062;GO:0072562
KRT1			1.06881	0.559733	0.0853477	1.474	1.474			1.01858	0.562903	0.095813	1.47724	1.47724			0.705696	0.482224	0.196926	1.3969	1.3969	0.0515461	0	0.0287855	P04264;F8W0C6;Q7Z794;P12035	P04264	Keratin, type II cytoskeletal 1	228	sp|P04264|K2C1_HUMAN Keratin, type II cytoskeletal 1 OS=Homo sapiens OX=9606 GN=KRT1 PE=1 SV=6	Color2 [Red]	1	5					activation of immune response;anatomical structure homeostasis;biological regulation;cell differentiation;cellular component organization;cellular component organization at cellular level;cellular component organization or biogenesis;cellular component organization or biogenesis at cellular level;cellular developmental process;cellular process;complement activation;complement activation, lectin p…	binding;carbohydrate binding;receptor activity;structural molecule activity	blood microparticle;cell part;cytoskeletal part;cytoskeleton;extracellular matrix;extracellular membrane-bounded organelle;extracellular organelle;extracellular region part;extracellular space;extracellular vesicular exosome;intermediate filament;intracellular membrane-bounded organelle;intracellular non-membrane-bounded organelle;intracellular organelle;intracellular organelle part;intracellular…	biological regulation;cell differentiation;cellular component organization;cellular process;cytoskeleton organization;developmental process;homeostatic process;immune system process;macromolecule metabolic process;metabolic process;organelle organization;primary metabolic process;protein metabolic process;response to chemical stimulus;response to oxidative stress;response to stimulus;response to …	cell part;cytoskeleton;extracellular matrix;extracellular organelle;extracellular space;intracellular membrane-bounded organelle;intracellular non-membrane-bounded organelle;intracellular organelle;macromolecular complex;membrane;nucleus;organelle;plasma membrane;protein complex;vesicle		Filament	ACEVEDO_FGFR1_TARGETS_IN_PROSTATE_CANCER_MODEL_DN;ACTIVATION_OF_IMMUNE_RESPONSE;ACUTE_INFLAMMATORY_RESPONSE;AKT_UP.V1_DN;ANATOMICAL_STRUCTURE_DEVELOPMENT;ANATOMICAL_STRUCTURE_MORPHOGENESIS;BOSCO_ALLERGEN_INDUCED_TH2_ASSOCIATED_MODULE;BOSCO_EPITHELIAL_DIFFERENTIATION_MODULE;BROWNE_HCMV_INFECTION_48HR_DN;BRUINS_UVC_RESPONSE_LATE;CARBOHYDRATE_BINDING;CATTTCA,MIR-203;CELLULAR_MACROMOLECULE_METABOLIC_…	Cellmembrane;Citrullination;Coiledcoil;Completeproteome;Cornealdystrophy;Directproteinsequencing;Diseasemutation;Ichthyosis;Intermediatefilament;Keratin;Membrane;Methylation;Palmoplantarkeratoderma;Phosphoprotein;Polymorphism;Proteomicsidentification;Referenceproteome		GO:0001867;GO:0001894;GO:0001895;GO:0002252;GO:0002253;GO:0002376;GO:0002682;GO:0002684;GO:0006950;GO:0006952;GO:0006955;GO:0006956;GO:0006959;GO:0006979;GO:0006996;GO:0007010;GO:0008152;GO:0009987;GO:0016043;GO:0019538;GO:0022603;GO:0030154;GO:0030193;GO:0030195;GO:0030855;GO:0031347;GO:0031348;GO:0032101;GO:0032102;GO:0032502;GO:0042221;GO:0042592;GO:0042730;GO:0043170;GO:0044238;GO:0045087;GO:…	GO:0004872;GO:0005198;GO:0005488;GO:0030246	GO:0005615;GO:0005634;GO:0005856;GO:0005882;GO:0005886;GO:0016020;GO:0031012;GO:0031982;GO:0031988;GO:0032991;GO:0043226;GO:0043227;GO:0043228;GO:0043229;GO:0043230;GO:0043231;GO:0043232;GO:0043234;GO:0044421;GO:0044422;GO:0044424;GO:0044430;GO:0044446;GO:0044464;GO:0045095;GO:0065010;GO:0070062;GO:0072562
KRT10		+	1.87959	1.25499	0.0131949	2.38665	2.38665			1.15422	1.06973	0.0701092	2.09904	2.09904			1.08455	0.977879	0.0823087	1.96957	1.96957	-0.120755	0	0.0976231	P13645;Q7Z3Z0;Q7Z3Y8;Q7Z3Y7;Q7Z3Y9;P02533;P08779	P13645	Keratin, type I cytoskeletal 10	265	sp|P13645|K1C10_HUMAN Keratin, type I cytoskeletal 10 OS=Homo sapiens OX=9606 GN=KRT10 PE=1 SV=6	Color2 [Red]	1	5					aging;anatomical structure development;anatomical structure morphogenesis;biological regulation;cell differentiation;cell junction assembly;cell junction organization;cell migration;cell motility;cell proliferation;cell-substrate junction assembly;cellular component assembly;cellular component assembly at cellular level;cellular component movement;cellular component organization;cellular componen…	structural constituent of cytoskeleton;structural constituent of epidermis;structural molecule activity	cell part;cell periphery;cytoplasm;cytoplasmic part;cytoskeletal part;cytoskeleton;cytosol;extracellular membrane-bounded organelle;extracellular organelle;extracellular region part;extracellular space;extracellular vesicular exosome;intermediate filament;intracellular membrane-bounded organelle;intracellular non-membrane-bounded organelle;intracellular organelle;intracellular organelle part;intr…	aging;anatomical structure development;anatomical structure morphogenesis;biological regulation;cell differentiation;cell junction organization;cell motility;cell proliferation;cellular component assembly;cellular component movement;cellular component organization;cellular process;cytoskeleton organization;developmental process;immune system process;locomotion;molting cycle;multicellular organism…	cell part;cytoplasm;cytoskeleton;cytosol;extracellular organelle;extracellular space;intracellular membrane-bounded organelle;intracellular non-membrane-bounded organelle;intracellular organelle;macromolecular complex;membrane;nucleus;organelle;protein complex;vesicle		Filament	ACEVEDO_FGFR1_TARGETS_IN_PROSTATE_CANCER_MODEL_DN;ACEVEDO_LIVER_CANCER_WITH_H3K9ME3_UP;ACEVEDO_METHYLATED_IN_LIVER_CANCER_DN;ACOSTA_PROLIFERATION_INDEPENDENT_MYC_TARGETS_DN;AGUIRRE_PANCREATIC_CANCER_COPY_NUMBER_UP;AMIT_SERUM_RESPONSE_120_MCF10A;AMIT_SERUM_RESPONSE_480_MCF10A;ANATOMICAL_STRUCTURE_DEVELOPMENT;BASAKI_YBX1_TARGETS_UP;BONOME_OVARIAN_CANCER_SURVIVAL_SUBOPTIMAL_DEBULKING;BORCZUK_MALIGNA…	3D-structure;Coiledcoil;Completeproteome;Cytoplasm;Directproteinsequencing;Diseasemutation;Disulfidebond;Ectodermaldysplasia;Epidermolysisbullosa;Ichthyosis;Intermediatefilament;Keratin;Nucleus;Palmoplantarkeratoderma;Phosphoprotein;Polymorphism;Referenceproteome		GO:0002009;GO:0002376;GO:0006928;GO:0006950;GO:0006952;GO:0006954;GO:0006955;GO:0006996;GO:0007010;GO:0007044;GO:0007568;GO:0008283;GO:0008544;GO:0009314;GO:0009611;GO:0009628;GO:0009653;GO:0009888;GO:0009913;GO:0009987;GO:0010035;GO:0010038;GO:0010043;GO:0010212;GO:0016043;GO:0016477;GO:0022404;GO:0022405;GO:0022607;GO:0030154;GO:0030216;GO:0030334;GO:0030336;GO:0030855;GO:0031069;GO:0031424;GO:…	GO:0005198;GO:0005200;GO:0030280	GO:0005615;GO:0005634;GO:0005737;GO:0005829;GO:0005856;GO:0005882;GO:0016020;GO:0031982;GO:0031988;GO:0032991;GO:0043226;GO:0043227;GO:0043228;GO:0043229;GO:0043230;GO:0043231;GO:0043232;GO:0043234;GO:0044421;GO:0044422;GO:0044424;GO:0044430;GO:0044444;GO:0044446;GO:0044464;GO:0045095;GO:0065010;GO:0070062;GO:0071944
KRT2			0.625984	0.553675	0.236601	1.46782	1.46782			0.695987	0.715667	0.201379	1.64224	1.64224			0.981082	0.905149	0.104452	1.87274	1.87274	-0.0654418	0	0.0086008	P35908;H0YIN9;O95678;Q01546;H0YI76;P19013;Q5XKE5	P35908	Keratin, type II cytoskeletal 2 epidermal	285	sp|P35908|K22E_HUMAN Keratin, type II cytoskeletal 2 epidermal OS=Homo sapiens OX=9606 GN=KRT2 PE=1 SV=2	Color2 [Red]	1	5					anatomical structure development;biological regulation;cell activation;cell differentiation;cell migration;cell motility;cell proliferation;cellular component movement;cellular component organization;cellular component organization at cellular level;cellular component organization or biogenesis;cellular component organization or biogenesis at cellular level;cellular developmental process;cellular…	binding;enzyme binding;protein binding;structural constituent of cytoskeleton;structural molecule activity	cell part;cell surface;cytoplasm;cytoplasmic part;cytoskeletal part;cytoskeleton;extracellular membrane-bounded organelle;extracellular organelle;extracellular region part;extracellular space;extracellular vesicular exosome;Golgi apparatus;intermediate filament;intermediate filament cytoskeleton;intracellular membrane-bounded organelle;intracellular non-membrane-bounded organelle;intracellular or…	anatomical structure development;biological regulation;cell activation;cell differentiation;cell motility;cell proliferation;cellular component movement;cellular component organization;cellular process;cytoskeleton organization;developmental process;locomotion;organelle organization	cell part;cell surface;cytoplasm;cytoskeleton;extracellular organelle;extracellular space;Golgi apparatus;intracellular membrane-bounded organelle;intracellular non-membrane-bounded organelle;intracellular organelle;macromolecular complex;membrane;nucleus;organelle;protein complex;vesicle		Filament	ACEVEDO_FGFR1_TARGETS_IN_PROSTATE_CANCER_MODEL_DN;ACEVEDO_FGFR1_TARGETS_IN_PROSTATE_CANCER_MODEL_UP;AKT_UP.V1_DN;ANATOMICAL_STRUCTURE_DEVELOPMENT;ANATOMICAL_STRUCTURE_MORPHOGENESIS;ASTIER_INTEGRIN_SIGNALING;BMI1_DN_MEL18_DN.V1_UP;BOSCO_EPITHELIAL_DIFFERENTIATION_MODULE;BROWNE_HCMV_INFECTION_48HR_DN;BRUINS_UVC_RESPONSE_VIA_TP53_GROUP_B;BRUINS_UVC_RESPONSE_VIA_TP53_GROUP_D;BYSTRYKH_HEMATOPOIESIS_ST…	Coiledcoil;Completeproteome;Diseasemutation;Ichthyosis;Intermediatefilament;Keratin;Phosphoprotein;Polymorphism;Proteomicsidentification;Referenceproteome		GO:0001775;GO:0002244;GO:0006928;GO:0006996;GO:0007010;GO:0008283;GO:0008285;GO:0008544;GO:0009888;GO:0009987;GO:0016043;GO:0016477;GO:0030154;GO:0030855;GO:0031424;GO:0032502;GO:0032980;GO:0040011;GO:0042127;GO:0043616;GO:0048519;GO:0048523;GO:0048856;GO:0048869;GO:0048870;GO:0050678;GO:0050680;GO:0050789;GO:0050794;GO:0051546;GO:0065007;GO:0071840;GO:0071841;GO:0071842	GO:0005198;GO:0005200;GO:0005488;GO:0005515;GO:0019899	GO:0005615;GO:0005634;GO:0005737;GO:0005794;GO:0005856;GO:0005882;GO:0009986;GO:0016020;GO:0031982;GO:0031988;GO:0032991;GO:0043226;GO:0043227;GO:0043228;GO:0043229;GO:0043230;GO:0043231;GO:0043232;GO:0043234;GO:0044421;GO:0044422;GO:0044424;GO:0044430;GO:0044444;GO:0044446;GO:0044464;GO:0045095;GO:0045111;GO:0065010;GO:0070062
KRT9			0.499178	0.246719	0.316827	1.18651	1.18651			0.75056	0.320798	0.177599	1.24902	1.24902			0.340977	0.204471	0.456062	1.15226	1.15226	-0.118396	0	0.0223484	P35527;K7EQQ3	P35527	Keratin, type I cytoskeletal 9	283	sp|P35527|K1C9_HUMAN Keratin, type I cytoskeletal 9 OS=Homo sapiens OX=9606 GN=KRT9 PE=1 SV=3	Color2 [Red]	1	5					anatomical structure development;cellular component organization;cellular component organization at cellular level;cellular component organization or biogenesis;cellular component organization or biogenesis at cellular level;cellular process;cytoskeleton organization;developmental process;epidermis development;gamete generation;intermediate filament cytoskeleton organization;intermediate filament…	structural constituent of cytoskeleton;structural molecule activity	cell part;cytoskeletal part;extracellular membrane-bounded organelle;extracellular organelle;extracellular region part;extracellular space;extracellular vesicular exosome;intermediate filament;intracellular membrane-bounded organelle;intracellular organelle;intracellular organelle part;intracellular part;macromolecular complex;membrane;membrane-bounded organelle;membrane-bounded vesicle;nucleus;o…	anatomical structure development;cellular component organization;cellular process;cytoskeleton organization;developmental process;multicellular organismal process;organelle organization	cell part;extracellular organelle;extracellular space;intracellular membrane-bounded organelle;intracellular organelle;macromolecular complex;membrane;nucleus;organelle;protein complex;vesicle		Filament	ANATOMICAL_STRUCTURE_DEVELOPMENT;BRUECKNER_TARGETS_OF_MIRLET7A3_UP;chr17q21;CYTOSKELETON_ORGANIZATION_AND_BIOGENESIS;ECTODERM_DEVELOPMENT;EPIDERMIS_DEVELOPMENT;GSE13411_IGM_VS_SWITCHED_MEMORY_BCELL_UP;GSE13484_UNSTIM_VS_12H_YF17D_VACCINE_STIM_PBMC_UP;GSE1460_DP_VS_CD4_THYMOCYTE_DN;GSE360_CTRL_VS_B_MALAYI_HIGH_DOSE_DC_UP;GSE360_CTRL_VS_L_DONOVANI_MAC_DN;JNK_DN.V1_UP;LIU_CDX2_TARGETS_DN;MARTENS_TRE…	Coiledcoil;Completeproteome;Directproteinsequencing;Diseasemutation;Intermediatefilament;Keratin;Palmoplantarkeratoderma;Phosphoprotein;Proteomicsidentification;Referenceproteome		GO:0006996;GO:0007010;GO:0007276;GO:0007283;GO:0008544;GO:0009888;GO:0009987;GO:0016043;GO:0022414;GO:0032501;GO:0032502;GO:0043588;GO:0045103;GO:0045104;GO:0045109;GO:0048232;GO:0048609;GO:0048856;GO:0071840;GO:0071841;GO:0071842	GO:0005198;GO:0005200	GO:0005615;GO:0005634;GO:0005882;GO:0016020;GO:0031982;GO:0031988;GO:0032991;GO:0043226;GO:0043227;GO:0043229;GO:0043230;GO:0043231;GO:0043234;GO:0044421;GO:0044422;GO:0044424;GO:0044430;GO:0044446;GO:0044464;GO:0065010;GO:0070062
LBP	+	+	5.18706	2.60858	6.50042e-06	6.09903	6.09903		+	2.65581	1.47272	0.00220899	2.77545	2.77545	+	+	5.01097	2.03259	9.75054e-06	4.09139	4.09139	-0.146212	0	0.685046	P18428	P18428	Lipopolysaccharide-binding protein	270	sp|P18428|LBP_HUMAN Lipopolysaccharide-binding protein OS=Homo sapiens OX=9606 GN=LBP PE=1 SV=3	Color2 [Red]	1	5					activation of immune response;activation of innate immune response;acute inflammatory response;acute-phase response;biological regulation;carbohydrate transport;cell activation;cell activation involved in immune response;cell chemotaxis;cell migration;cell motility;cell surface receptor linked signaling pathway;cellular component movement;cellular defense response;cellular process;cellular respon…	binding;lipopolysaccharide binding;lipoteichoic acid binding;protein binding;receptor binding	cell part;cell surface;extracellular membrane-bounded organelle;extracellular organelle;extracellular region;extracellular region part;extracellular space;extracellular vesicular exosome;membrane-bounded organelle;membrane-bounded vesicle;organelle;vesicle	biological regulation;carbohydrate transport;cell activation;cell motility;cellular component movement;cellular process;detection of stimulus;establishment of localization;immune system process;lipopolysaccharide transport;locomotion;multi-organism process;response to biotic stimulus;response to chemical stimulus;response to external stimulus;response to stimulus;response to stress;signal transdu…	cell part;cell surface;extracellular organelle;extracellular region;extracellular space;organelle;vesicle	ko05152;Toll-like receptor signaling pathway	LBP_BPI_CETP;LBP_BPI_CETP_C	ABBUD_LIF_SIGNALING_1_UP;ACUTE_INFLAMMATORY_RESPONSE;AGGTGCA,MIR-500;BCAT.100_UP.V1_UP;BIOCARTA_GSK3_PATHWAY;BYSTRYKH_HEMATOPOIESIS_STEM_CELL_QTL_TRANS;CAHOY_ASTROGLIAL;CAIRO_LIVER_DEVELOPMENT_DN;CASTELLANO_NRAS_TARGETS_UP;CELLULAR_DEFENSE_RESPONSE;chr20q11;CHYLA_CBFA2T3_TARGETS_UP;COATES_MACROPHAGE_M1_VS_M2_DN;COLINA_TARGETS_OF_4EBP1_AND_4EBP2;CUI_TCF21_TARGETS_2_UP;CUI_TCF21_TARGETS_UP;DAUER_ST…	Antibiotic;Antimicrobial;Completeproteome;Disulfidebond;Glycoprotein;Immunity;Innateimmunity;Lipidtransport;Polymorphism;Referenceproteome;Secreted;Signal;Transport		GO:0001775;GO:0001817;GO:0001818;GO:0001819;GO:0002218;GO:0002221;GO:0002224;GO:0002232;GO:0002237;GO:0002252;GO:0002253;GO:0002263;GO:0002274;GO:0002275;GO:0002281;GO:0002366;GO:0002376;GO:0002523;GO:0002526;GO:0002682;GO:0002684;GO:0002685;GO:0002687;GO:0002688;GO:0002690;GO:0002694;GO:0002696;GO:0002697;GO:0002699;GO:0002757;GO:0002758;GO:0002764;GO:0006810;GO:0006928;GO:0006935;GO:0006950;GO:…	GO:0001530;GO:0005102;GO:0005488;GO:0005515;GO:0070891	GO:0005576;GO:0005615;GO:0009986;GO:0031982;GO:0031988;GO:0043226;GO:0043227;GO:0043230;GO:0044421;GO:0044464;GO:0065010;GO:0070062
LGALS3BP			0.888209	0.717763	0.129357	1.64463	1.64463			0.0154029	-0.0207975	0.965155	0.985688	0.985688			1.17296	0.707346	0.0671483	1.6328	1.6328	-0.00839719	0	0.20124	Q08380;K7EJY8;K7ESM3;K7EKQ5;K7EP36	Q08380	Galectin-3-binding protein	304	sp|Q08380|LG3BP_HUMAN Galectin-3-binding protein OS=Homo sapiens OX=9606 GN=LGALS3BP PE=1 SV=1	Color2 [Red]	1	5					biological adhesion;biological regulation;cell adhesion;cellular component organization;cellular component organization or biogenesis;cellular defense response;cellular membrane organization;cellular process;cellular response to stimulus;defense response;endocytosis;establishment of localization;membrane invagination;membrane organization;receptor-mediated endocytosis;regulation of biological pro…	cargo receptor activity;receptor activity;scavenger receptor activity	blood microparticle;cell part;extracellular matrix;extracellular membrane-bounded organelle;extracellular organelle;extracellular region part;extracellular space;extracellular vesicular exosome;membrane;membrane-bounded organelle;membrane-bounded vesicle;organelle;proteinaceous extracellular matrix;vesicle	biological adhesion;biological regulation;cell adhesion;cellular component organization;cellular membrane organization;cellular process;endocytosis;establishment of localization;membrane invagination;membrane organization;response to stimulus;response to stress;signal transduction;transport;vesicle-mediated transport	cell part;extracellular matrix;extracellular organelle;extracellular space;membrane;organelle;proteinaceous extracellular matrix;vesicle		BACK;SRCR	ACEVEDO_FGFR1_TARGETS_IN_PROSTATE_CANCER_MODEL_UP;BECKER_TAMOXIFEN_RESISTANCE_UP;BENNETT_SYSTEMIC_LUPUS_ERYTHEMATOSUS;BLALOCK_ALZHEIMERS_DISEASE_UP;BOYAULT_LIVER_CANCER_SUBCLASS_G56_DN;BROWNE_HCMV_INFECTION_48HR_DN;BRUECKNER_TARGETS_OF_MIRLET7A3_DN;CAGGTG_V$E12_Q6;CELLULAR_DEFENSE_RESPONSE;CHEN_METABOLIC_SYNDROM_NETWORK;CHICAS_RB1_TARGETS_SENESCENT;chr17q25;COLINA_TARGETS_OF_4EBP1_AND_4EBP2;DAIRK…	3D-structure;Celladhesion;Completeproteome;Directproteinsequencing;Disulfidebond;Extracellularmatrix;Glycoprotein;Proteomicsidentification;Referenceproteome;Secreted;Signal		GO:0006810;GO:0006897;GO:0006898;GO:0006950;GO:0006952;GO:0006968;GO:0007155;GO:0007165;GO:0009987;GO:0010324;GO:0016043;GO:0016044;GO:0016192;GO:0022610;GO:0050789;GO:0050794;GO:0050896;GO:0051234;GO:0051716;GO:0061024;GO:0065007;GO:0071840	GO:0004872;GO:0005044;GO:0038024	GO:0005578;GO:0005615;GO:0016020;GO:0031012;GO:0031982;GO:0031988;GO:0043226;GO:0043227;GO:0043230;GO:0044421;GO:0044464;GO:0065010;GO:0070062;GO:0072562
LPA			0.0106461	-0.0462797	0.975785	0.96843	0.96843			0.336335	-1.13132	0.460962	0.456499	0.456499			0.0366218	-0.132511	0.919133	0.912242	0.912242	0.305153	0	-0.138641	P08519;A0A087WWY0	P08519	Apolipoprotein(a)	248	sp|P08519|APOA_HUMAN Apolipoprotein(a) OS=Homo sapiens OX=9606 GN=LPA PE=1 SV=1	Color2 [Red]	1	5					anatomical structure development;anatomical structure homeostasis;anatomical structure morphogenesis;biological regulation;blood circulation;blood vessel development;cell differentiation;cell differentiation involved in embryonic placenta development;cell migration;cell motility;cellular component movement;cellular component organization;cellular component organization or biogenesis;cellular deve…	apolipoprotein binding;binding;carbohydrate binding;catalytic activity;endopeptidase activity;endopeptidase inhibitor activity;endopeptidase regulator activity;enzyme inhibitor activity;enzyme regulator activity;fibronectin binding;glycosaminoglycan binding;heparin binding;hydrolase activity;pattern binding;peptidase activity;peptidase activity, acting on L-amino acid peptides;peptidase inhibitor…	cell part;extracellular region;extracellular region part;extrinsic to membrane;extrinsic to plasma membrane;intracellular membrane-bounded organelle;intracellular organelle;intracellular part;macromolecular complex;membrane part;membrane-bounded organelle;organelle;plasma lipoprotein particle;plasma membrane part;protein-lipid complex	anatomical structure development;anatomical structure morphogenesis;biological regulation;blood circulation;cell differentiation;cell motility;cellular component movement;cellular component organization;cellular homeostasis;cellular membrane organization;cellular metabolic process;cellular process;circulatory system process;developmental process;endocytosis;establishment of localization;growth;ho…	cell part;extracellular region;intracellular membrane-bounded organelle;intracellular organelle;macromolecular complex;organelle		Kringle;Trypsin	ALK_DN.V1_DN;CAIRO_HEPATOBLASTOMA_DN;CAMPS_COLON_CANCER_COPY_NUMBER_DN;CAR_HPX;CAR_IGFBP1;CHIANG_LIVER_CANCER_SUBCLASS_UNANNOTATED_UP;chr6q26;ENZYME_INHIBITOR_ACTIVITY;ENZYME_REGULATOR_ACTIVITY;GSE29618_PRE_VS_DAY7_FLU_VACCINE_PDC_UP;HSIAO_LIVER_SPECIFIC_GENES;IL21_UP.V1_DN;LEE_LIVER_CANCER;MODULE_117;PID_AMB2_NEUTROPHILS_PATHWAY;PROTEASE_INHIBITOR_ACTIVITY;REACTOME_LIPID_DIGESTION_MOBILIZATION_A…	3D-structure;Atherosclerosis;Autocatalyticcleavage;Completeproteome;Disulfidebond;Glycoprotein;Hydrolase;Kringle;Lipidtransport;Polymorphism;Protease;Proteomicsidentification;Referenceproteome;Repeat;Serineprotease;Signal;Transport		GO:0001568;GO:0002376;GO:0003008;GO:0003013;GO:0006508;GO:0006629;GO:0006810;GO:0006869;GO:0006897;GO:0006898;GO:0006928;GO:0008015;GO:0008152;GO:0009653;GO:0009888;GO:0009987;GO:0010324;GO:0010466;GO:0010951;GO:0016043;GO:0016044;GO:0016192;GO:0016477;GO:0019222;GO:0019538;GO:0019725;GO:0030154;GO:0031099;GO:0032501;GO:0032502;GO:0040007;GO:0040011;GO:0042157;GO:0042246;GO:0042592;GO:0042692;GO:…	GO:0001871;GO:0001968;GO:0003824;GO:0004175;GO:0004252;GO:0004857;GO:0004866;GO:0005488;GO:0005515;GO:0005539;GO:0008201;GO:0008233;GO:0008236;GO:0016787;GO:0017171;GO:0030234;GO:0030246;GO:0030247;GO:0030414;GO:0034185;GO:0061134;GO:0061135;GO:0070011	GO:0005576;GO:0019897;GO:0019898;GO:0032991;GO:0032994;GO:0034358;GO:0043226;GO:0043227;GO:0043229;GO:0043231;GO:0044421;GO:0044424;GO:0044425;GO:0044459;GO:0044464
LRG1	+	+	4.18106	1.19205	6.59076e-05	2.28477	2.28477			1.4293	0.485772	0.0372132	1.40033	1.40033		+	2.50848	0.696471	0.00310114	1.62054	1.62054	-0.276287	0	0.645371	P02750	P02750	Leucine-rich alpha-2-glycoprotein	211	sp|P02750|A2GL_HUMAN Leucine-rich alpha-2-glycoprotein OS=Homo sapiens OX=9606 GN=LRG1 PE=1 SV=2	Color2 [Red]	1	5					biological regulation;brown fat cell differentiation;cell differentiation;cellular developmental process;cellular process;developmental process;fat cell differentiation;positive regulation of angiogenesis;positive regulation of biological process;positive regulation of cell communication;positive regulation of cell proliferation;positive regulation of cellular process;positive regulation of devel…		cell part;extracellular membrane-bounded organelle;extracellular organelle;extracellular region;extracellular region part;extracellular space;extracellular vesicular exosome;membrane;membrane-bounded organelle;membrane-bounded vesicle;organelle;vesicle	biological regulation;cell differentiation;cellular process;developmental process	cell part;extracellular organelle;extracellular region;extracellular space;membrane;organelle;vesicle		LRR_1;LRR_8	ABBUD_LIF_SIGNALING_1_UP;ACEVEDO_FGFR1_TARGETS_IN_PROSTATE_CANCER_MODEL_UP;AKT_UP.V1_UP;AKT_UP_MTOR_DN.V1_UP;BHAT_ESR1_TARGETS_NOT_VIA_AKT1_UP;BHAT_ESR1_TARGETS_VIA_AKT1_UP;BOCHKIS_FOXA2_TARGETS;BOYLAN_MULTIPLE_MYELOMA_C_D_DN;BOYLAN_MULTIPLE_MYELOMA_PCA1_UP;chr19p13;COLDREN_GEFITINIB_RESISTANCE_DN;DODD_NASOPHARYNGEAL_CARCINOMA_UP;GRAESSMANN_APOPTOSIS_BY_SERUM_DEPRIVATION_UP;GSE10463_CD40L_AND_VA3…	Completeproteome;Directproteinsequencing;Disulfidebond;Glycoprotein;Leucine-richrepeat;Polymorphism;Referenceproteome;Repeat;Secreted;Signal		GO:0001936;GO:0001938;GO:0008284;GO:0009966;GO:0009967;GO:0009987;GO:0010646;GO:0010647;GO:0017015;GO:0022603;GO:0023051;GO:0023056;GO:0030154;GO:0030511;GO:0032502;GO:0042127;GO:0045444;GO:0045765;GO:0045766;GO:0048518;GO:0048522;GO:0048583;GO:0048584;GO:0048869;GO:0050678;GO:0050679;GO:0050789;GO:0050793;GO:0050794;GO:0050873;GO:0051094;GO:0051239;GO:0065007;GO:0090092;GO:0090100;GO:2000026		GO:0005576;GO:0005615;GO:0016020;GO:0031982;GO:0031988;GO:0043226;GO:0043227;GO:0043230;GO:0044421;GO:0044464;GO:0065010;GO:0070062
LUM			0.407433	0.116644	0.391352	1.08421	1.08421			0.0386665	0.0148001	0.914816	1.01031	1.01031			0.555585	0.131619	0.278237	1.09552	1.09552	-0.181402	0	0.298081	P51884	P51884	Lumican	290	sp|P51884|LUM_HUMAN Lumican OS=Homo sapiens OX=9606 GN=LUM PE=1 SV=2	Color2 [Red]	1	5					amine metabolic process;aminoglycan biosynthetic process;aminoglycan catabolic process;aminoglycan metabolic process;anatomical structure development;biological regulation;biosynthetic process;carbohydrate biosynthetic process;carbohydrate catabolic process;carbohydrate metabolic process;cartilage development;catabolic process;cellular biosynthetic process;cellular catabolic process;cellular comp…	binding;collagen binding;extracellular matrix structural constituent;protein binding;structural molecule activity	cell part;collagen;cytoplasmic part;extracellular matrix;extracellular matrix part;extracellular membrane-bounded organelle;extracellular organelle;extracellular region;extracellular region part;extracellular space;extracellular vesicular exosome;fibrillar collagen;Golgi apparatus part;Golgi lumen;intracellular organelle lumen;intracellular organelle part;intracellular part;lysosomal lumen;membra…	amine metabolic process;anatomical structure development;biological regulation;biosynthetic process;carbohydrate metabolic process;catabolic process;cellular component organization;cellular metabolic process;cellular process;developmental process;extracellular matrix organization;extracellular structure organization;macromolecule metabolic process;metabolic process;multicellular organismal proces…	cell part;extracellular matrix;extracellular organelle;extracellular region;extracellular space;organelle;proteinaceous extracellular matrix;vesicle		LRR_8;LRRNT	AACTTT_UNKNOWN;AFFAR_YY1_TARGETS_DN;ALCALAY_AML_BY_NPM1_LOCALIZATION_UP;ALONSO_METASTASIS_EMT_UP;ALONSO_METASTASIS_UP;ANASTASSIOU_CANCER_MESENCHYMAL_TRANSITION_SIGNATURE;BERENJENO_TRANSFORMED_BY_RHOA_DN;BOQUEST_STEM_CELL_UP;BORCZUK_MALIGNANT_MESOTHELIOMA_UP;BURTON_ADIPOGENESIS_6;CAGGTG_V$E12_Q6;CHANG_CORE_SERUM_RESPONSE_DN;CHEN_METABOLIC_SYNDROM_NETWORK;CHIANG_LIVER_CANCER_SUBCLASS_CTNNB1_DN;CHIA…	Completeproteome;Directproteinsequencing;Disulfidebond;Extracellularmatrix;Glycoprotein;Leucine-richrepeat;Polymorphism;Proteoglycan;Pyrrolidonecarboxylicacid;Referenceproteome;Repeat;Secreted;Signal;Sulfation		GO:0000271;GO:0000272;GO:0003008;GO:0005975;GO:0005976;GO:0006022;GO:0006023;GO:0006024;GO:0006026;GO:0006027;GO:0006355;GO:0006357;GO:0006790;GO:0006807;GO:0007600;GO:0007601;GO:0008152;GO:0009056;GO:0009057;GO:0009058;GO:0009059;GO:0009308;GO:0009888;GO:0009889;GO:0009891;GO:0009893;GO:0009987;GO:0010033;GO:0010468;GO:0010556;GO:0010557;GO:0010604;GO:0010628;GO:0014070;GO:0016043;GO:0016051;GO:…	GO:0005198;GO:0005201;GO:0005488;GO:0005515;GO:0005518	GO:0005576;GO:0005578;GO:0005581;GO:0005583;GO:0005615;GO:0005775;GO:0005796;GO:0031012;GO:0031974;GO:0031982;GO:0031988;GO:0043202;GO:0043226;GO:0043227;GO:0043230;GO:0043233;GO:0044420;GO:0044421;GO:0044422;GO:0044424;GO:0044431;GO:0044437;GO:0044444;GO:0044446;GO:0044464;GO:0065010;GO:0070013;GO:0070062
ORM1	+	+	3.54095	1.05725	0.00028777	2.08096	2.08096			0.801857	0.26405	0.157813	1.20085	1.20085			1.4821	0.462086	0.0329534	1.37753	1.37753	-0.267984	0	0.452492	P02763	P02763	Alpha-1-acid glycoprotein 1	215	sp|P02763|A1AG1_HUMAN Alpha-1-acid glycoprotein 1 OS=Homo sapiens OX=9606 GN=ORM1 PE=1 SV=1	Color2 [Red]	1	5					acute inflammatory response;acute-phase response;biological regulation;defense response;establishment of localization;inflammatory response;negative regulation of biological process;negative regulation of cytokine production;negative regulation of interleukin-6 production;negative regulation of multicellular organismal process;negative regulation of tumor necrosis factor production;regulation of …		blood microparticle;extracellular membrane-bounded organelle;extracellular organelle;extracellular region;extracellular region part;extracellular space;extracellular vesicular exosome;membrane-bounded organelle;membrane-bounded vesicle;organelle;vesicle	biological regulation;establishment of localization;response to stimulus;response to stress;transport	extracellular organelle;extracellular region;extracellular space;organelle;vesicle		Lipocalin	ACEVEDO_LIVER_CANCER_DN;ACUTE_INFLAMMATORY_RESPONSE;BURTON_ADIPOGENESIS_6;CAR_HPX;chr9q31;CTIP_DN.V1_UP;DEFENSE_RESPONSE;EXTRACELLULAR_REGION;EXTRACELLULAR_REGION_PART;EXTRACELLULAR_SPACE;FARMER_BREAST_CANCER_APOCRINE_VS_LUMINAL;FOSTER_TOLERANT_MACROPHAGE_UP;GERY_CEBP_TARGETS;GNF2_CEBPA;GNF2_CYP2B6;GNF2_GSTM1;GNF2_HPN;GNF2_HPX;GNF2_IGF1;GNF2_LCAT;GNF2_TST;GSE13411_NAIVE_VS_SWITCHED_MEMORY_BCELL_U…	3D-structure;Acutephase;Completeproteome;Directproteinsequencing;Disulfidebond;Glycoprotein;Polymorphism;Pyrrolidonecarboxylicacid;Referenceproteome;Secreted;Signal;Transport		GO:0001817;GO:0001818;GO:0002526;GO:0002682;GO:0006810;GO:0006950;GO:0006952;GO:0006953;GO:0006954;GO:0009611;GO:0032675;GO:0032680;GO:0032715;GO:0032720;GO:0048519;GO:0050789;GO:0050896;GO:0051234;GO:0051239;GO:0051241;GO:0065007		GO:0005576;GO:0005615;GO:0031982;GO:0031988;GO:0043226;GO:0043227;GO:0043230;GO:0044421;GO:0065010;GO:0070062;GO:0072562
ORM2			0.733494	-0.197675	0.184716	0.871955	0.871955			1.2373	-0.295547	0.0579032	0.814763	0.814763			1.99689	-0.364645	0.0100719	0.77666	0.77666	0.308353	0	-0.172171	P19652	P19652	Alpha-1-acid glycoprotein 2	272	sp|P19652|A1AG2_HUMAN Alpha-1-acid glycoprotein 2 OS=Homo sapiens OX=9606 GN=ORM2 PE=1 SV=2	Color2 [Red]	1	5					acute inflammatory response;acute-phase response;biological regulation;defense response;establishment of localization;inflammatory response;regulation of biological process;regulation of immune system process;response to stimulus;response to stress;response to wounding;transport		blood microparticle;extracellular membrane-bounded organelle;extracellular organelle;extracellular region part;extracellular space;extracellular vesicular exosome;membrane-bounded organelle;membrane-bounded vesicle;organelle;vesicle	biological regulation;establishment of localization;response to stimulus;response to stress;transport	extracellular organelle;extracellular space;organelle;vesicle		Lipocalin	ACUTE_INFLAMMATORY_RESPONSE;BURTON_ADIPOGENESIS_6;BYSTRYKH_HEMATOPOIESIS_STEM_CELL_AND_BRAIN_QTL_TRANS;chr9q32;DEFENSE_RESPONSE;EXTRACELLULAR_REGION;EXTRACELLULAR_REGION_PART;EXTRACELLULAR_SPACE;GNF2_CEBPA;GNF2_CYP2B6;GNF2_GSTM1;GNF2_HPN;GNF2_HPX;GNF2_IGF1;GNF2_LCAT;GNF2_TST;GSE13306_TREG_RA_VS_TCONV_RA_UP;GSE24142_EARLY_THYMIC_PROGENITOR_VS_DN2_THYMOCYTE_FETAL_DN;GSE27786_CD8_TCELL_VS_NKTCELL_DN…	3D-structure;Acutephase;Completeproteome;Disulfidebond;Glycoprotein;Polymorphism;Pyrrolidonecarboxylicacid;Referenceproteome;Secreted;Signal;Transport		GO:0002526;GO:0002682;GO:0006810;GO:0006950;GO:0006952;GO:0006953;GO:0006954;GO:0009611;GO:0050789;GO:0050896;GO:0051234;GO:0065007		GO:0005615;GO:0031982;GO:0031988;GO:0043226;GO:0043227;GO:0043230;GO:0044421;GO:0065010;GO:0070062;GO:0072562
PGLYRP2	+	+	3.25963	-0.735564	0.000550015	0.600583	0.600583			1.01856	-0.361229	0.095817	0.778501	0.778501			1.75908	-0.405477	0.0174149	0.754987	0.754987	0.0112887	0	-0.540314	Q96PD5;M0R2W8;M0QYW3	Q96PD5	N-acetylmuramoyl-L-alanine amidase	335	sp|Q96PD5|PGRP2_HUMAN N-acetylmuramoyl-L-alanine amidase OS=Homo sapiens OX=9606 GN=PGLYRP2 PE=1 SV=1	Color2 [Red]	1	5					activation of immune response;activation of innate immune response;amine metabolic process;aminoglycan catabolic process;aminoglycan metabolic process;biological regulation;carbohydrate catabolic process;carbohydrate metabolic process;catabolic process;cellular metabolic process;cellular process;cellular response to stimulus;defense response;defense response to bacterium;defense response to Gram-…	binding;carbohydrate binding;catalytic activity;cation binding;glycosaminoglycan binding;hydrolase activity;hydrolase activity, acting on carbon-nitrogen (but not peptide) bonds;hydrolase activity, acting on carbon-nitrogen (but not peptide) bonds, in linear amides;ion binding;metal ion binding;molecular transducer activity;N-acetylmuramoyl-L-alanine amidase activity;pattern binding;pattern recog…	cell part;extracellular membrane-bounded organelle;extracellular organelle;extracellular region part;extracellular vesicular exosome;intracellular;membrane;membrane-bounded organelle;membrane-bounded vesicle;organelle;vesicle	amine metabolic process;biological regulation;carbohydrate metabolic process;catabolic process;cellular metabolic process;cellular process;detection of stimulus;growth;immune system process;macromolecule metabolic process;metabolic process;multi-organism process;nitrogen compound metabolic process;peptide metabolic process;polysaccharide metabolic process;primary metabolic process;response to bio…	cell part;extracellular organelle;intracellular;membrane;organelle;vesicle		Amidase_2	CHIANG_LIVER_CANCER_SUBCLASS_CTNNB1_DN;chr19p13;DEFENSE_RESPONSE;DEFENSE_RESPONSE_TO_BACTERIUM;DETECTION_OF_BIOTIC_STIMULUS;DETECTION_OF_EXTERNAL_STIMULUS;DETECTION_OF_STIMULUS;GSE17721_0.5H_VS_12H_PAM3CSK4_BMDM_DN;GSE17721_0.5H_VS_4H_PAM3CSK4_BMDM_DN;GSE17721_CPG_VS_GARDIQUIMOD_16H_BMDM_UP;GSE17721_LPS_VS_PAM3CSK4_4H_BMDM_DN;GSE17721_PAM3CSK4_VS_GADIQUIMOD_4H_BMDM_UP;GSE17974_IL4_AND_ANTI_IL12_V…	Alternativesplicing;Completeproteome;Directproteinsequencing;Disulfidebond;Glycoprotein;Hydrolase;Immunity;Membrane;Metal-binding;Phosphoprotein;Polymorphism;Proteomicsidentification;Referenceproteome;Secreted;Signal;Zinc		GO:0000270;GO:0000272;GO:0001519;GO:0001817;GO:0001818;GO:0002218;GO:0002221;GO:0002253;GO:0002376;GO:0002682;GO:0002683;GO:0002684;GO:0002694;GO:0002695;GO:0002697;GO:0002698;GO:0002757;GO:0002758;GO:0002764;GO:0005975;GO:0005976;GO:0006022;GO:0006026;GO:0006027;GO:0006518;GO:0006807;GO:0006950;GO:0006952;GO:0006955;GO:0007165;GO:0008152;GO:0009056;GO:0009057;GO:0009253;GO:0009308;GO:0009581;GO:…	GO:0001871;GO:0003824;GO:0004871;GO:0004872;GO:0005488;GO:0005539;GO:0008270;GO:0008329;GO:0008745;GO:0016019;GO:0016787;GO:0016810;GO:0016811;GO:0030246;GO:0030247;GO:0038023;GO:0042834;GO:0043167;GO:0043169;GO:0046872;GO:0046914;GO:0060089	GO:0005622;GO:0016020;GO:0031982;GO:0031988;GO:0043226;GO:0043227;GO:0043230;GO:0044421;GO:0044464;GO:0065010;GO:0070062
PLG			0.270261	0.0816556	0.536709	1.05823	1.05823			0.27075	0.0765336	0.536105	1.05448	1.05448			1.11674	0.24133	0.0764291	1.18208	1.18208	-0.155145	0	0.15442	P00747;Q5TEH5;A6PVI2;Q15195	P00747	Plasminogen;Plasmin heavy chain A;Activation peptide;Angiostatin;Plasmin heavy chain A, short form;Plasmin light chain B	174	sp|P00747|PLMN_HUMAN Plasminogen OS=Homo sapiens OX=9606 GN=PLG PE=1 SV=2	Color2 [Red]	1	5					biological regulation;blood coagulation;cell activation;cellular component disassembly;cellular component disassembly at cellular level;cellular component organization;cellular component organization at cellular level;cellular component organization or biogenesis;cellular component organization or biogenesis at cellular level;cellular macromolecule metabolic process;cellular metabolic process;cel…	apolipoprotein binding;binding;catalytic activity;endopeptidase activity;hydrolase activity;peptidase activity;peptidase activity, acting on L-amino acid peptides;protein binding;protein domain specific binding;receptor binding;serine hydrolase activity;serine-type endopeptidase activity;serine-type peptidase activity	blood microparticle;cell part;cell surface;cytoplasmic membrane-bounded vesicle lumen;cytoplasmic part;cytoplasmic vesicle part;extracellular membrane-bounded organelle;extracellular organelle;extracellular region;extracellular region part;extracellular space;extracellular vesicular exosome;extrinsic to external side of plasma membrane;extrinsic to membrane;extrinsic to plasma membrane;intracellu…	biological regulation;cell activation;cellular component disassembly;cellular component organization;cellular metabolic process;cellular process;coagulation;establishment of localization;exocytosis;extracellular matrix organization;extracellular structure organization;macromolecule metabolic process;metabolic process;multicellular organismal process;primary metabolic process;protein metabolic pro…	cell part;cell surface;extracellular organelle;extracellular region;extracellular space;membrane;organelle;plasma membrane;vesicle	Complement and coagulation cascades;Neuroactive ligand-receptor interaction;Staphylococcus aureus infection	Kringle;PAN_1;Trypsin	ACEVEDO_LIVER_CANCER_DN;ACEVEDO_LIVER_TUMOR_VS_NORMAL_ADJACENT_TISSUE_DN;ACEVEDO_METHYLATED_IN_LIVER_CANCER_DN;ANATOMICAL_STRUCTURE_DEVELOPMENT;ANATOMICAL_STRUCTURE_FORMATION;ANATOMICAL_STRUCTURE_MORPHOGENESIS;ANGIOGENESIS;APOPTOSIS_GO;BIOCARTA_AMI_PATHWAY;BIOCARTA_FIBRINOLYSIS_PATHWAY;BIOCARTA_PLATELETAPP_PATHWAY;BLOOD_COAGULATION;BOCHKIS_FOXA2_TARGETS;BROWN_MYELOID_CELL_DEVELOPMENT_UP;CAIRO_LIV…	3D-structure;Bloodcoagulation;Cleavageonpairofbasicresidues;Completeproteome;Directproteinsequencing;Diseasemutation;Disulfidebond;Fibrinolysis;Glycoprotein;Hemostasis;Hydrolase;Kringle;Phosphoprotein;Polymorphism;Protease;Proteomicsidentification;Referenceproteome;Repeat;Secreted;Serineprotease;Signal;Thrombophilia;Tissueremodeling;Zymogen		GO:0001775;GO:0002576;GO:0006810;GO:0006887;GO:0007162;GO:0007596;GO:0007599;GO:0008152;GO:0008285;GO:0009987;GO:0010810;GO:0010812;GO:0016043;GO:0016192;GO:0019538;GO:0022407;GO:0022408;GO:0022411;GO:0022617;GO:0030155;GO:0030168;GO:0030193;GO:0030194;GO:0030195;GO:0030198;GO:0032101;GO:0032501;GO:0032940;GO:0033628;GO:0033629;GO:0042127;GO:0042730;GO:0043062;GO:0043170;GO:0044237;GO:0044238;GO:…	GO:0003824;GO:0004175;GO:0004252;GO:0005102;GO:0005488;GO:0005515;GO:0008233;GO:0008236;GO:0016787;GO:0017171;GO:0019904;GO:0034185;GO:0070011	GO:0005576;GO:0005615;GO:0005886;GO:0009986;GO:0016020;GO:0019897;GO:0019898;GO:0031093;GO:0031232;GO:0031974;GO:0031982;GO:0031983;GO:0031988;GO:0034774;GO:0043226;GO:0043227;GO:0043230;GO:0043233;GO:0044421;GO:0044422;GO:0044424;GO:0044425;GO:0044433;GO:0044444;GO:0044446;GO:0044459;GO:0044464;GO:0060205;GO:0065010;GO:0070062;GO:0072562
PLTP			1.07002	-0.451294	0.0851107	0.731386	0.731386			1.24224	-0.6282	0.0572481	0.646983	0.646983	+	+	3.30376	-0.951448	0.00049687	0.517113	0.517113	0.260212	0	-0.398042	P55058	P55058	Phospholipid transfer protein	292	sp|P55058|PLTP_HUMAN Phospholipid transfer protein OS=Homo sapiens OX=9606 GN=PLTP PE=1 SV=1	Color2 [Red]	1	5					biological regulation;biosynthetic process;cell motility;cellular biosynthetic process;cellular component movement;cellular component organization;cellular component organization or biogenesis;cellular metabolic process;cellular process;establishment of localization;fat-soluble vitamin biosynthetic process;fat-soluble vitamin metabolic process;heterocycle metabolic process;high-density lipoprotei…	binding;lipid binding	extracellular region;extracellular region part;extracellular space	biological regulation;biosynthetic process;cell motility;cellular component movement;cellular component organization;cellular metabolic process;cellular process;establishment of localization;heterocycle metabolic process;lipid metabolic process;lipid transport;locomotion;metabolic process;multicellular organismal process;primary metabolic process;regulation of transport;small molecule metabolic p…	extracellular region;extracellular space	PPAR signaling pathway	LBP_BPI_CETP;LBP_BPI_CETP_C	AFFAR_YY1_TARGETS_UP;AKT_UP.V1_DN;AMUNDSON_RESPONSE_TO_ARSENITE;ATM_DN.V1_UP;AZARE_NEOPLASTIC_TRANSFORMATION_BY_STAT3_DN;BERENJENO_TRANSFORMED_BY_RHOA_DN;BOQUEST_STEM_CELL_CULTURED_VS_FRESH_UP;BOQUEST_STEM_CELL_UP;BURTON_ADIPOGENESIS_8;CAIRO_HEPATOBLASTOMA_CLASSES_UP;CASTELLANO_NRAS_TARGETS_UP;CHEN_METABOLIC_SYNDROM_NETWORK;CHIANG_LIVER_CANCER_SUBCLASS_CTNNB1_DN;CHIARADONNA_NEOPLASTIC_TRANSFORMAT…	Alternativesplicing;Completeproteome;Directproteinsequencing;Disulfidebond;Glycoprotein;Lipidtransport;Polymorphism;Referenceproteome;Secreted;Signal;Transport		GO:0006629;GO:0006766;GO:0006775;GO:0006810;GO:0006869;GO:0006928;GO:0008152;GO:0009058;GO:0009110;GO:0009987;GO:0010189;GO:0010874;GO:0010875;GO:0016043;GO:0030317;GO:0032368;GO:0032370;GO:0032371;GO:0032373;GO:0032374;GO:0032376;GO:0032501;GO:0032879;GO:0034367;GO:0034368;GO:0034369;GO:0034375;GO:0040011;GO:0042360;GO:0042362;GO:0043933;GO:0044237;GO:0044238;GO:0044249;GO:0044281;GO:0044283;GO:…	GO:0005488;GO:0008289	GO:0005576;GO:0005615;GO:0044421
PON1			1.3418	-0.268777	0.0455193	0.830023	0.830023			0.00501569	0.00205284	0.988517	1.00142	1.00142			0.513121	-0.137038	0.306817	0.909384	0.909384	-0.150032	0	-0.269585	P27169;F8WF42	P27169	Serum paraoxonase/arylesterase 1	279	sp|P27169|PON1_HUMAN Serum paraoxonase/arylesterase 1 OS=Homo sapiens OX=9606 GN=PON1 PE=1 SV=3	Color2 [Red]	1	5					alcohol metabolic process;amine metabolic process;aromatic compound catabolic process;biological regulation;carboxylic acid catabolic process;carboxylic acid metabolic process;catabolic process;cellular amine metabolic process;cellular aromatic compound metabolic process;cellular biogenic amine metabolic process;cellular catabolic process;cellular ketone metabolic process;cellular lipid metabolic…	aryldialkylphosphatase activity;arylesterase activity;binding;calcium ion binding;carboxylic ester hydrolase activity;catalytic activity;cation binding;hydrolase activity;hydrolase activity, acting on ester bonds;identical protein binding;ion binding;lipid binding;metal ion binding;phosphatase activity;phospholipid binding;phosphoric ester hydrolase activity;protein binding;protein dimerization a…	blood microparticle;cell part;extracellular membrane-bounded organelle;extracellular organelle;extracellular region;extracellular region part;extracellular space;extracellular vesicular exosome;high-density lipoprotein particle;intracellular membrane-bounded organelle;intracellular organelle;intracellular part;macromolecular complex;membrane-bounded organelle;membrane-bounded vesicle;organelle;pl…	alcohol metabolic process;amine metabolic process;biological regulation;catabolic process;cellular aromatic compound metabolic process;cellular ketone metabolic process;cellular lipid metabolic process;cellular metabolic process;cellular nitrogen compound metabolic process;cellular process;lipid metabolic process;metabolic process;nitrogen compound metabolic process;organic acid metabolic process…	cell part;extracellular organelle;extracellular region;extracellular space;intracellular membrane-bounded organelle;intracellular organelle;macromolecular complex;organelle;vesicle	Aminobenzoate degradation;Bisphenol degradation	Arylesterase	ACEVEDO_LIVER_CANCER_DN;ACEVEDO_LIVER_TUMOR_VS_NORMAL_ADJACENT_TISSUE_DN;AKT_UP_MTOR_DN.V1_UP;ALFANO_MYC_TARGETS;BOYAULT_LIVER_CANCER_SUBCLASS_G3_DN;BROWNE_HCMV_INFECTION_48HR_DN;CAIRO_HEPATOBLASTOMA_CLASSES_DN;CAIRO_HEPATOBLASTOMA_DN;chr7q21;CTGCAGY_UNKNOWN;GNF2_GSTM1;GNF2_HPN;GNF2_HPX;GNF2_LCAT;GNF2_TST;GSE10856_CTRL_VS_TNFRSF6B_IN_MACROPHAGE_DN;GSE13485_DAY3_VS_DAY21_YF17D_VACCINE_PBMC_DN;GSE1…	3D-structure;Calcium;Completeproteome;Directproteinsequencing;Disulfidebond;Glycoprotein;HDL;Hydrolase;Metal-binding;Polymorphism;Proteomicsidentification;Referenceproteome;Secreted;Signal		GO:0006066;GO:0006082;GO:0006576;GO:0006629;GO:0006644;GO:0006650;GO:0006725;GO:0006793;GO:0006796;GO:0006807;GO:0008152;GO:0009056;GO:0009308;GO:0009605;GO:0009636;GO:0009987;GO:0009991;GO:0010033;GO:0010874;GO:0010875;GO:0016054;GO:0016311;GO:0019439;GO:0019637;GO:0019752;GO:0031667;GO:0032368;GO:0032370;GO:0032371;GO:0032373;GO:0032374;GO:0032376;GO:0032409;GO:0032411;GO:0032879;GO:0033993;GO:…	GO:0003824;GO:0004063;GO:0004064;GO:0005488;GO:0005509;GO:0005515;GO:0005543;GO:0008289;GO:0016787;GO:0016788;GO:0016791;GO:0042578;GO:0042802;GO:0042803;GO:0043167;GO:0043169;GO:0046872;GO:0046983;GO:0052689	GO:0005576;GO:0005615;GO:0031982;GO:0031988;GO:0032991;GO:0032994;GO:0034358;GO:0034364;GO:0034366;GO:0043226;GO:0043227;GO:0043229;GO:0043230;GO:0043231;GO:0044421;GO:0044424;GO:0044464;GO:0065010;GO:0070062;GO:0072562
PPBP		+	2.43835	0.802204	0.00364463	1.74376	1.74376			1.05797	0.516745	0.0875036	1.43072	1.43072		+	1.74165	0.777703	0.0181279	1.7144	1.7144	-0.236878	0	0.387182	P02775	P02775	Platelet basic protein;Connective tissue-activating peptide III;TC-2;Connective tissue-activating peptide III(1-81);Beta-thromboglobulin;Neutrophil-activating peptide 2(74);Neutrophil-activating peptide 2(73);Neutrophil-activating peptide 2;TC-1;Neutrophil-activating peptide 2(1-66);Neutrophil-activating peptide 2(1-63)	218	sp|P02775|CXCL7_HUMAN Platelet basic protein OS=Homo sapiens OX=9606 GN=PPBP PE=1 SV=3	Color2 [Red]	1	5					biological regulation;blood coagulation;carbohydrate transport;cell activation;cell chemotaxis;cell migration;cell motility;cell surface receptor linked signaling pathway;cellular component movement;cellular process;cellular response to chemical stimulus;cellular response to cytokine stimulus;cellular response to organic substance;cellular response to stimulus;chemokine-mediated signaling pathway…	binding;carbohydrate transmembrane transporter activity;chemokine activity;chemokine receptor binding;CXCR chemokine receptor binding;cytokine activity;cytokine receptor binding;glucose transmembrane transporter activity;G-protein-coupled receptor binding;hexose transmembrane transporter activity;monosaccharide transmembrane transporter activity;protein binding;receptor binding;substrate-specific…	cell part;cytoplasmic membrane-bounded vesicle lumen;cytoplasmic part;cytoplasmic vesicle part;extracellular region;extracellular region part;extracellular space;intracellular organelle part;intracellular part;membrane-enclosed lumen;organelle lumen;organelle part;platelet alpha granule lumen;secretory granule lumen;vesicle lumen	biological regulation;carbohydrate transport;cell activation;cell motility;cellular component movement;cellular process;coagulation;establishment of localization;exocytosis;immune system process;locomotion;multicellular organismal process;multi-organism process;regulation of body fluid levels;response to biotic stimulus;response to chemical stimulus;response to external stimulus;response to stimu…	cell part;extracellular region;extracellular space	Chemokine signaling pathway;Cytokine-cytokine receptor interaction	IL8	BILD_HRAS_ONCOGENIC_SIGNATURE;BRUINS_UVC_RESPONSE_LATE;CARBOHYDRATE_TRANSMEMBRANE_TRANSPORTER_ACTIVITY;CARBOHYDRATE_TRANSPORT;CHICAS_RB1_TARGETS_SENESCENT;chr4q12;CHYLA_CBFA2T3_TARGETS_UP;DAVIES_MULTIPLE_MYELOMA_VS_MGUS_DN;DAZARD_RESPONSE_TO_UV_NHEK_UP;DAZARD_UV_RESPONSE_CLUSTER_G1;DEURIG_T_CELL_PROLYMPHOCYTIC_LEUKEMIA_DN;ENK_UV_RESPONSE_KERATINOCYTE_UP;ESTABLISHMENT_OF_LOCALIZATION;GAZDA_DIAMOND…	3D-structure;Antibiotic;Antimicrobial;Chemotaxis;Cleavageonpairofbasicresidues;Completeproteome;Cytokine;Directproteinsequencing;Disulfidebond;Growthfactor;Mitogen;Referenceproteome;Secreted;Signal		GO:0001775;GO:0002237;GO:0002376;GO:0002523;GO:0002576;GO:0002682;GO:0002684;GO:0002685;GO:0002687;GO:0002688;GO:0002690;GO:0006810;GO:0006887;GO:0006928;GO:0006935;GO:0006950;GO:0006952;GO:0006954;GO:0006955;GO:0007165;GO:0007166;GO:0007186;GO:0007596;GO:0007599;GO:0008643;GO:0008645;GO:0009605;GO:0009607;GO:0009611;GO:0009617;GO:0009987;GO:0010033;GO:0015749;GO:0015758;GO:0016192;GO:0016477;GO:…	GO:0001664;GO:0005102;GO:0005125;GO:0005126;GO:0005215;GO:0005355;GO:0005488;GO:0005515;GO:0008009;GO:0015144;GO:0015145;GO:0015149;GO:0022857;GO:0022891;GO:0022892;GO:0042379;GO:0045236;GO:0051119	GO:0005576;GO:0005615;GO:0031093;GO:0031974;GO:0031983;GO:0034774;GO:0043233;GO:0044421;GO:0044422;GO:0044424;GO:0044433;GO:0044444;GO:0044446;GO:0044464;GO:0060205
[truncated: 39 more rows]
[truncated: 84 more columns]

## Sheet: Over and underabundant proteins
Acute-PMR (PA)	active-PMR (PB)	RA
SAA1	IGLV7-46	IGLV7-46
IGLV7-46	LBP	LBP
LBP	HP	IGHV1-3															Common elements in PB PA RA :		Common elements in PA RA :
HP	C9	IGHG4															IGLV7-46		LRG1
C9	HPX	IGKV1D-13															LBP		IGLV8-61
SERPINA3	C4BPA	HP															HP		IGHV3-21;IGHV3OR16-10;IGHV3-20
KRT10	IGKV2D-24;IGKV2-24	IGHV3-21;IGHV3OR16-10;IGHV3-20															C9		APOF
LRG1		C4A															HPX		IGLL5;IGLC1
ORM1		IGHV4-61															C4BPA		C4A
IGLV8-61		C9															IGKV2D-24;IGKV2-24		PPBP
IGHV3-21;IGHV3OR16-10;IGHV3-20		IGHV1-18																	CFI
[truncated: 50 more rows]

## Sheet: Supplemental Table S3 cfDNA
Supplementary Table 5: Inidividual cfDNA measurements (ng per mL)
[truncated: 15 more rows]

[truncated: 4 more sheets: Supplemental Table S4 multiplex, Table S6 sPLS-DA, Protein citrullination, Metascape analysis]
